# Supplementary material for: Molecular Mechanisms and Clinical Phenotypes of GJB2 Missense Variants
Source: Biology (Basel). 2023 Mar 27;12(4):505. doi: 10.3390/biology12040505 (PMC10135792; doi:10.3390/biology12040505)
Supplement: Supplementary file 1 [file biology-12-00505-s001.zip]

Archive with 1 entries (1 files):
- biology-2074814-supplementary.xlsx
