# Supplementary material for: Molecular Mechanisms and Clinical Phenotypes of GJB2 Missense Variants
Source: Biology (Basel). 2023 Mar 27;12(4):505. doi: 10.3390/biology12040505 (PMC10135792; doi:10.3390/biology12040505)
Supplement: Supplementary file 1 [file biology-12-00505-s001.zip › biology-2074814-supplementary.xlsx]

## Sheet: Table S1
gene	pHGVS	Pos	Short	Motif	Inheritance	Phenotype	ClinVar ID	ClinVar Pathegenocity	Criteria used in Xiang et al.	Classification in Xiang et al.	HGMD Classification	HGMD Source	DVD Classification	Classification in the present study
GJB2	Met1Val	1	M1V	NT	AR	DFNB1A	VCV000044729	Pathogenic	NA	NA	DM	PubMed 9482292	NA	Pathogenic
GJB2	Met1Lys	1	M1K	NT	AR	DFNB1A	NA	NA	NA	NA	NA	NA	NA	VUS
GJB2	Met1Arg	1	M1R	NT	AR	DFNB1A	VCV000551915	likely pathogenic	NA	NA	NA	NA	NA	likely pathogenic
GJB2	Met1Ile	1	M1I	NT	AR	DFNB1A	NA	NA	NA	NA	DM	PubMed 29605365	NA	VUS
GJB2	Met1Leu	1	M1L	NT	AR	DFNB1A	VCV000550716	likely pathogenic	NA	NA	NA	NA	NA	likely pathogenic
GJB2	Met1Thr	1	M1T	NT	AR	DFNB1A	VCV000371781	likely pathogenic	NA	NA	DM?	PubMed 29625052	NA	likely pathogenic
GJB2	Asp2Glu	2	D2E	NT	AR	DFNB1A	NA	NA	PM2	VUS	NA	NA	NA	VUS
GJB2	Asp2Val	2	D2V	NT	AR	DFNB1A	NA	NA	PM2, PP3	VUS	NA	NA	NA	VUS
GJB2	Asp2Gly	2	D2G	NT	AR	DFNB1A	NA	NA	PM2, PP3	VUS	NA	NA	NA	VUS
GJB2	Asp2Ala	2	D2A	NT	AR	DFNB1A	NA	NA	PM2	VUS	NA	NA	NA	VUS
GJB2	Asp2Tyr	2	D2Y	NT	AR	DFNB1A	NA	NA	PM2, PP3	VUS	NA	NA	NA	VUS
GJB2	Asp2His	2	D2H	NT	AR	DFNB1A	NA	NA	PM2, PP3	VUS	NA	NA	NA	VUS
GJB2	Asp2Asn	2	D2N	NT	AR	DFNB1A	NA	NA	PM2	VUS	NA	NA	NA	VUS
GJB2	Trp3Cys	3	W3C	NT	AR	DFNB1A	VCV000992242	VUS	PM2, PP3	VUS	NA	NA	NA	VUS
GJB2	Trp3Leu	3	W3L	NT	AR	DFNB1A	NA	NA	PM2, PP3	VUS	NA	NA	NA	VUS
GJB2	Trp3Ser	3	W3S	NT	AR	DFNB1A	NA	NA	PM2, PP3	VUS	NA	NA	NA	VUS
GJB2	Trp3Gly	3	W3G	NT	AR	DFNB1A	NA	NA	PM2, PP3	VUS	NA	NA	NA	VUS
GJB2	Trp3Arg	3	W3R	NT	AR	DFNB1A	NA	NA	PM2, PP3	VUS	DM?	PubMed 25401782	likely pathogenic	VUS
GJB2	Gly4Val	4	G4V	NT	AR	DFNB1A	NA	NA	PM2	VUS	NA	NA	likely benign	VUS
GJB2	Gly4Ala	4	G4A	NT	AR	DFNB1A	NA	NA	PM2	VUS	NA	NA	NA	VUS
GJB2	Gly4Asp	4	G4D	NT	AR	DFNB1A	VCV000044724	Conflicting	BS1, BP2	likely benign	DM?	PubMed 12792423	likely benign	likely benign
GJB2	Gly4Cys	4	G4C	NT	AR	DFNB1A	NA	NA	PM2	VUS	NA	NA	NA	VUS
GJB2	Gly4Arg	4	G4R	NT	AR	DFNB1A	NA	NA	PM2	VUS	NA	NA	NA	VUS
GJB2	Gly4Ser	4	G4S	NT	AR	DFNB1A	NA	NA	PM2	VUS	NA	NA	NA	VUS
GJB2	Thr5Met	5	T5M	NT	AR	DFNB1A	VCV000585738	VUS	PM2	VUS	NA	NA	VUS	VUS
GJB2	Thr5Arg	5	T5R	NT	AR	DFNB1A	NA	NA	PM2	VUS	NA	NA	NA	VUS
GJB2	Thr5Lys	5	T5K	NT	AR	DFNB1A	NA	NA	PM2	VUS	NA	NA	NA	VUS
GJB2	Thr5Ser	5	T5S	NT	AR	DFNB1A	NA	NA	PM2	VUS	NA	NA	NA	VUS
GJB2	Thr5Ala	5	T5A	NT	AR	DFNB1A	NA	NA	PM2	VUS	DM?	PubMed 15832357	likely pathogenic	VUS
GJB2	Thr5Pro	5	T5P	NT	AR	DFNB1A	NA	NA	PM2	VUS	NA	NA	NA	VUS
GJB2	Leu6Arg	6	L6R	NT	AR	DFNB1A	NA	NA	PM2, PP3	VUS	NA	NA	NA	VUS
GJB2	Leu6Pro	6	L6P	NT	AR	DFNB1A	NA	NA	PM2, PP3	VUS	DM	PubMed 17666888	Pathogenic	VUS
GJB2	Leu6Gln	6	L6Q	NT	AR	DFNB1A	NA	NA	PM2, PP3	VUS	NA	NA	NA	VUS
GJB2	Leu6Val	6	L6V	NT	AR	DFNB1A	NA	NA	PM2	VUS	NA	NA	NA	VUS
GJB2	Leu6Met	6	L6M	NT	AR	DFNB1A	NA	NA	PM2	VUS	NA	NA	NA	VUS
GJB2	Gln7His	7	Q7H	NT	AR	DFNB1A	NA	NA	PM2	VUS	NA	NA	NA	VUS
GJB2	Gln7Leu	7	Q7L	NT	AR	DFNB1A	NA	NA	PM2	VUS	NA	NA	NA	VUS
GJB2	Gln7Arg	7	Q7R	NT	AR	DFNB1A	NA	NA	PM2	VUS	NA	NA	NA	VUS
GJB2	Gln7Pro	7	Q7P	NT	AR	DFNB1A	NA	NA	PM2, PM3_Supporting, PP3	VUS	DM	PubMed 20234132	Pathogenic	VUS
GJB2	Gln7Glu	7	Q7E	NT	AR	DFNB1A	NA	NA	PM2	VUS	NA	NA	NA	VUS
GJB2	Gln7Lys	7	Q7K	NT	AR	DFNB1A	NA	NA	PM2	VUS	NA	NA	NA	VUS
GJB2	Thr8Met	8	T8M	NT	AR	DFNB1A	VCV000379889	Conflicting	PS3_Moderate, PM2_Supporting, PM3	VUS	DM	PubMed 11556849	Pathogenic	Pathogenic
GJB2	Thr8Arg	8	T8R	NT	AR	DFNB1A	NA	NA	PM2	VUS	NA	NA	NA	VUS
GJB2	Thr8Lys	8	T8K	NT	AR	DFNB1A	NA	NA	PM2	VUS	NA	NA	NA	VUS
GJB2	Thr8Ser	8	T8S	NT	AR	DFNB1A	NA	NA	PM2	VUS	NA	NA	NA	VUS
GJB2	Thr8Ala	8	T8A	NT	AR	DFNB1A	NA	NA	PM2	VUS	NA	NA	NA	VUS
GJB2	Thr8Pro	8	T8P	NT	AR	DFNB1A	NA	NA	PM2	VUS	NA	NA	NA	VUS
GJB2	Ile9Met	9	I9M	NT	AR	DFNB1A	NA	NA	PM2	VUS	NA	NA	NA	VUS
GJB2	Ile9Ser	9	I9S	NT	AR	DFNB1A	NA	NA	PM2, PP3	VUS	NA	NA	NA	VUS
GJB2	Ile9Thr	9	I9T	NT	AR	DFNB1A	NA	NA	PM2, PP3	VUS	NA	NA	NA	VUS
GJB2	Ile9Asn	9	I9N	NT	AR	DFNB1A	NA	NA	PM2, PP3	VUS	NA	NA	NA	VUS
GJB2	Ile9Phe	9	I9F	NT	AR	DFNB1A	NA	NA	PM2	VUS	NA	NA	NA	VUS
GJB2	Ile9Val	9	I9V	NT	AR	DFNB1A	NA	NA	PM2	VUS	NA	NA	NA	VUS
GJB2	Ile9Leu	9	I9L	NT	AR	DFNB1A	NA	NA	PM2	VUS	NA	NA	NA	VUS
GJB2	Leu10Arg	10	L10R	NT	AR	DFNB1A	NA	NA	PM2, PP3	VUS	NA	NA	NA	VUS
GJB2	Leu10Pro	10	L10P	NT	AR	DFNB1A	VCV000978417	VUS	PS3_Supporting, PM2, PP3	VUS	DM	PubMed 12865758	Pathogenic	pathogenic
GJB2	Leu10Gln	10	L10Q	NT	AR	DFNB1A	NA	NA	PM2, PP3	VUS	NA	NA	NA	VUS
GJB2	Leu10Val	10	L10V	NT	AR	DFNB1A	NA	NA	PM2	VUS	NA	NA	NA	VUS
GJB2	Leu10Met	10	L10M	NT	AR	DFNB1A	NA	NA	PM2	VUS	NA	NA	NA	VUS
GJB2	Gly11Val	11	G11V	NT	AR	DFNB1A	NA	NA	PM2, PP3	VUS	NA	NA	NA	VUS
GJB2	Gly11Ala	11	G11A	NT	AR	DFNB1A	NA	NA	PM2	VUS	NA	NA	NA	VUS
GJB2	Gly11Glu	11	G11E	NT	AD	KID syndrome	NA	likely pathogenic	PS3_Supporting, PM2, PP3, PP4	VUS	DM	PubMed 20230788	Pathogenic	likely pathogenic
GJB2	Gly11Trp	11	G11W	NT	AR	DFNB1A	NA	NA	PM2	VUS	NA	NA	NA	VUS
GJB2	Gly11Arg	11	G11R	NT	AR	DFNB1A	NA	NA	PM2, PP3	VUS	NA	NA	NA	VUS
GJB2	Gly12Val	12	G12V	NT	AR	DFNB1A	VCV000021387	Pathogenic/likely pathogenic	PS3_Moderate, PM2_Supporting, PM3_Strong, PP3	likely pathogenic	DM	PubMed 10982180	Pathogenic	Pathogenic
GJB2	Gly12Ala	12	G12A	NT	AR	DFNB1A	NA	NA	PM2, PM5, PP3	VUS	NA	NA	NA	VUS
GJB2	Gly12Asp	12	G12D	NT	AR	DFNB1A	VCV000551229	Conflicting	PM2_Supporting, PM5, PP3	VUS	DM	PubMed 12325027	Pathogenic	VUS
GJB2	Gly12Cys	12	G12C	NT	AR	DFNB1A	VCV000044740	likely pathogenic	PM3_VS, PM5, PP3, BS1	likely pathogenic	DM?	PubMed 15365987	Pathogenic	likely pathogenic
GJB2	Gly12Arg	12	G12R	NT	AD	KID syndrome	VCV000017021	Pathogenic	PS2, PS3_Moderate, PS4_Supporting, PM2, PP3, PP4	Pathogenic	DM	PubMed 11912510	Pathogenic	Pathogenic
GJB2	Gly12Ser	12	G12S	NT	AR	DFNB1A	NA	NA	PM2, PM5, PP3	VUS	NA	NA	NA	VUS
GJB2	Val13Gly	13	V13G	NT	AR	DFNB1A	VCV000811469	VUS	PM2, PP3	VUS	NA	NA	VUS	VUS
GJB2	Val13Ala	13	V13A	NT	AR	DFNB1A	NA	NA	PM2, PP3	VUS	NA	NA	NA	VUS
GJB2	Val13Glu	13	V13E	NT	AR	DFNB1A	NA	NA	PM2, PP3	VUS	NA	NA	NA	VUS
GJB2	Val13Leu	13	V13L	NT	AR	DFNB1A	NA	NA	PM2, PP3	VUS	NA	NA	NA	VUS
GJB2	Val13Met	13	V13M	NT	AR	DFNB1A	VCV000632210	Conflicting	PM2_Supporting, PM3_Supporting, PP3	VUS	DM	PubMed 17666888	Pathogenic	VUS
GJB2	Asn14Lys	14	N14K	NT	AD	KID syndrome	NA	NA	PS3_Moderate, PS4_Supporting, PM2, PP4	likely pathogenic	DM	PubMed 15245427	Pathogenic	likely pathogenic
GJB2	Asn14Ile	14	N14I	NT	AR	DFNB1A	NA	NA	PM2, PM5, PP3	VUS	NA	NA	NA	VUS
GJB2	Asn14Ser	14	N14S	NT	AR	DFNB1A	NA	NA	PM2, PM5, PP3	VUS	NA	NA	NA	VUS
GJB2	Asn14Thr	14	N14T	NT	AR	DFNB1A	NA	NA	PM2, PM5, PP3	VUS	NA	NA	NA	VUS
GJB2	Asn14Tyr	14	N14Y	NT	AD	KID syndrome	NA	NA	PS2_Moderate, PS3_Supporting, PM2, PP3, PP4	likely pathogenic	DM	PubMed 16877344	Pathogenic	likely pathogenic
GJB2	Asn14Asp	14	N14D	NT	AR	DFNB1A	VCV000935860	Pathogenic	PS3_Moderate, PM2, PM3, PP1, PP3	likely pathogenic	DM	PubMed 17041943	likely pathogenic	Pathogenic
GJB2	Asn14His	14	N14H	NT	AR	DFNB1A	NA	NA	PM2, PM5, PP3	VUS	NA	NA	NA	VUS
GJB2	Lys15Asn	15	K15N	NT	AR	DFNB1A	NA	NA	PM2, PM5	VUS	NA	NA	NA	VUS
GJB2	Lys15Ile	15	K15I	NT	AR	DFNB1A	NA	NA	PM2, PM5	VUS	NA	NA	NA	VUS
GJB2	Lys15Arg	15	K15R	NT	AR	DFNB1A	NA	NA	PM2, PM5	VUS	NA	NA	NA	VUS
GJB2	Lys15Thr	15	K15T	NT	AR	DFNB1A	VCV000044752	Pathogenic/likely pathogenic	PM2, PM3_Strong, PP1, PP3	likely pathogenic	DM	PubMed 12172394	Pathogenic	Pathogenic
GJB2	Lys15Glu	15	K15E	NT	AR	DFNB1A	NA	NA	PM2, PM5	VUS	NA	NA	NA	VUS
GJB2	Lys15Gln	15	K15Q	NT	AR	DFNB1A	NA	NA	PM2, PM5	VUS	NA	NA	NA	VUS
GJB2	His16Gln	16	H16Q	NT	AR	DFNB1A	NA	NA	PM2, PM5, PP3	VUS	NA	NA	NA	VUS
GJB2	His16Leu	16	H16L	NT	AR	DFNB1A	NA	NA	PM2, PM5, PP3	VUS	NA	NA	NA	VUS
GJB2	His16Arg	16	H16R	NT	AR	DFNB1A	NA	NA	PM2, PM3_Strong, PP1, PP3	likely pathogenic	DM	PubMed 19715472	Pathogenic	likely pathogenic
GJB2	His16Pro	16	H16P	NT	AR	DFNB1A	NA	NA	PM2, PM5, PP3	VUS	NA	NA	VUS	VUS
GJB2	His16Tyr	16	H16Y	NT	AR	DFNB1A	NA	NA	PM2, PM5	VUS	NA	NA	likely benign	VUS
GJB2	His16Asp	16	H16D	NT	AR	DFNB1A	NA	NA	PM2, PM5, PP3	VUS	NA	NA	NA	VUS
GJB2	His16Asn	16	H16N	NT	AR	DFNB1A	NA	NA	PM2, PM5	VUS	NA	NA	NA	VUS
GJB2	Ser17Phe	17	S17F	NT	AD	KID syndrome	VCV000017022	Pathogenic	PS2_Moderate, PS3, PS4_Supporting, PM2, PP3, PP4	Pathogenic	DM	PubMed 11912510	Pathogenic	Pathogenic
GJB2	Ser17Cys	17	S17C	NT	AR	DFNB1A	VCV000179825	VUS	PM2, PP3	VUS	NA	NA	VUS	VUS
GJB2	Ser17Tyr	17	S17Y	NT	AR	DFNB1A	NA	NA	PM2, PM3_Supporting, PP3	VUS	DM	PubMed 15146474	Pathogenic	VUS
GJB2	Ser17Ala	17	S17A	NT	AR	DFNB1A	NA	NA	PM2, PP3	VUS	NA	NA	NA	VUS
GJB2	Ser17Pro	17	S17P	NT	AR	DFNB1A	NA	NA	PM2, PP3	VUS	NA	NA	NA	VUS
GJB2	Ser17Thr	17	S17T	NT	AR	DFNB1A	NA	NA	PM2, PP3	VUS	NA	NA	NA	VUS
GJB2	Thr18Ile	18	T18I	NT	AR	DFNB1A	NA	NA	PM2, PP3	VUS	DM	PubMed 18274916	Pathogenic	VUS
GJB2	Thr18Ser	18	T18S	NT	AR	DFNB1A	VCV000585740	VUS	PM2, PM3_Supporting, PP3	VUS	NA	NA	VUS	VUS
GJB2	Thr18Asn	18	T18N	NT	AR	DFNB1A	NA	NA	PM2, PP3	VUS	NA	NA	NA	VUS
GJB2	Thr18Ala	18	T18A	NT	AR	DFNB1A	NA	NA	PM2, PP3	VUS	NA	NA	NA	VUS
GJB2	Thr18Pro	18	T18P	NT	AR	DFNB1A	NA	NA	PM2, PP3	VUS	NA	NA	NA	VUS
GJB2	Ser19Ile	19	S19I	NT	AR	DFNB1A	NA	NA	PM2_Supporting, PM5, PP3	VUS	NA	NA	VUS	VUS
GJB2	Ser19Thr	19	S19T	NT	AR	DFNB1A	VCV000021389	likely pathogenic	PS3_Moderate, PM2, PM3, PP1	likely pathogenic	DM?	PubMed 10982180	Pathogenic	likely pathogenic
GJB2	Ser19Asn	19	S19N	NT	AR	DFNB1A	NA	NA	PM2, PM5	VUS	NA	NA	NA	VUS
GJB2	Ser19Cys	19	S19C	NT	AR	DFNB1A	NA	NA	PM2, PM5, PP3	VUS	NA	NA	NA	VUS
GJB2	Ser19Gly	19	S19G	NT	AR	DFNB1A	NA	NA	PM2, PM5	VUS	DM?	PubMed 26188157	likely pathogenic	VUS
GJB2	Ser19Arg	19	S19R	NT	AR	DFNB1A	NA	NA	PM2, PM5, PP3, BP2	VUS	DM?	PubMed 26553399	likely pathogenic	VUS
GJB2	Ile20Met	20	I20M	NT	AR	DFNB1A	VCV000438615	Conflicting	PM2_Supporting, PM5	VUS	DM	PubMed 12172394	Pathogenic	VUS
GJB2	Ile20Ser	20	I20S	NT	AR	DFNB1A	NA	NA	PM2, PM5, PP3	VUS	NA	NA	NA	VUS
GJB2	Ile20Thr	20	I20T	NT	AR	DFNB1A	VCV000371766	Pathogenic/likely pathogenic	PS3_Moderate, PM2, PM3_Strong, PP3	likely pathogenic	DM	PubMed 11313763	Pathogenic	Pathogenic
GJB2	Ile20Asn	20	I20N	NT	AR	DFNB1A	NA	NA	PM2, PM5, PP3	VUS	NA	NA	NA	VUS
GJB2	Ile20Phe	20	I20F	NT	AR	DFNB1A	NA	NA	PM2, PM5	VUS	NA	NA	NA	VUS
GJB2	Ile20Val	20	I20V	NT	AR	DFNB1A	NA	NA	PM2, PM5	VUS	NA	NA	NA	VUS
GJB2	Ile20Leu	20	I20L	NT	AR	DFNB1A	NA	NA	PM2, PM5	VUS	DM?	PubMed 19043807	likely pathogenic	VUS
GJB2	Gly21Val	21	G21V	TM1	AR	DFNB1A	NA	NA	PM2, PP3	VUS	NA	NA	NA	VUS
GJB2	Gly21Ala	21	G21A	TM1	AR	DFNB1A	NA	NA	PM2, PP3	VUS	NA	NA	NA	VUS
GJB2	Gly21Glu	21	G21E	TM1	AR	DFNB1A	NA	NA	PM2, PP3	VUS	DM?	PubMed 24645897	likely pathogenic	VUS
GJB2	Gly21Arg	21	G21R	TM1	AR	DFNB1A	NA	NA	PS3_Supporting, PM2, PP3	VUS	DM	PubMed: No PubMed ID	NA	VUS
GJB2	Lys22Asn	22	K22N	TM1	AD	PPK syndrome	VCV000242831	Pathogenic	PM2, PP1, PP3, PP4	VUS	DM	PubMed 28872160	Pathogenic	Pathogenic
GJB2	Lys22Met	22	K22M	TM1	AR	DFNB1A	NA	NA	PM2, PP3	VUS	NA	NA	NA	VUS
GJB2	Lys22Arg	22	K22R	TM1	AR	DFNB1A	NA	NA	PM2	VUS	NA	NA	NA	VUS
GJB2	Lys22Thr	22	K22T	TM1	AR	DFNB1A	NA	NA	PM2, PP3	VUS	NA	NA	NA	VUS
GJB2	Lys22Glu	22	K22E	TM1	AR	DFNB1A	NA	NA	PM2, PP3	VUS	NA	NA	NA	VUS
GJB2	Lys22Gln	22	K22Q	TM1	AR	DFNB1A	NA	NA	PM2, PP3	VUS	NA	NA	NA	VUS
GJB2	Ile23Met	23	I23M	TM1	AR	DFNB1A	NA	NA	PM2, PP3, BP2	VUS	NA	NA	VUS	VUS
GJB2	Ile23Ser	23	I23S	TM1	AR	DFNB1A	NA	NA	PM2, PP3	VUS	NA	NA	NA	VUS
GJB2	Ile23Thr	23	I23T	TM1	AR	DFNB1A	NA	NA	PM2, PP3	VUS	NA	NA	NA	VUS
GJB2	Ile23Asn	23	I23N	TM1	AR	DFNB1A	NA	NA	PM2, PP3	VUS	NA	NA	NA	VUS
GJB2	Ile23Phe	23	I23F	TM1	AR	DFNB1A	NA	NA	PM2, PP3	VUS	NA	NA	NA	VUS
GJB2	Ile23Val	23	I23V	TM1	AR	DFNB1A	NA	NA	PM2	VUS	NA	NA	NA	VUS
GJB2	Ile23Leu	23	I23L	TM1	AR	DFNB1A	NA	NA	PM2, PP3	VUS	NA	NA	NA	VUS
GJB2	Trp24Cys	24	W24C	TM1	AR	DFNB1A	NA	NA	PM2, PP3	VUS	NA	NA	VUS	VUS
GJB2	Trp24Leu	24	W24L	TM1	AR	DFNB1A	NA	NA	PM2, PP3	VUS	DM	PubMed 30344259	Pathogenic	VUS
GJB2	Trp24Ser	24	W24S	TM1	AR	DFNB1A	NA	NA	PM2, PP3	VUS	NA	NA	NA	VUS
GJB2	Trp24Gly	24	W24G	TM1	AR	DFNB1A	NA	NA	PM2, PP3	VUS	NA	NA	NA	VUS
GJB2	Trp24Arg	24	W24R	TM1	AR	DFNB1A	NA	NA	PM2, PP3	VUS	NA	NA	NA	VUS
GJB2	Leu25Arg	25	L25R	TM1	AR	DFNB1A	NA	NA	PM2, PP3	VUS	NA	NA	NA	VUS
GJB2	Leu25Pro	25	L25P	TM1	AR	DFNB1A	NA	NA	PM2, PP3	VUS	NA	NA	NA	VUS
GJB2	Leu25His	25	L25H	TM1	AR	DFNB1A	NA	NA	PM2, PP3	VUS	NA	NA	NA	VUS
GJB2	Leu25Phe	25	L25F	TM1	AR	DFNB1A	VCV000452192	VUS	PM2, PP3	VUS	NA	NA	VUS	VUS
GJB2	Leu25Val	25	L25V	TM1	AR	DFNB1A	NA	NA	PM2, PP3	VUS	NA	NA	NA	VUS
GJB2	Leu25Ile	25	L25I	TM1	AR	DFNB1A	NA	NA	PM2, PP3	VUS	NA	NA	NA	VUS
GJB2	Thr26Ile	26	T26I	TM1	AR	DFNB1A	NA	NA	PM2, PP3	VUS	DM?	PubMed 31992338	likely pathogenic	VUS
GJB2	Thr26Ser	26	T26S	TM1	AR	DFNB1A	NA	NA	PM2	VUS	NA	NA	NA	VUS
GJB2	Thr26Asn	26	T26N	TM1	AR	DFNB1A	NA	NA	PM2	VUS	NA	NA	NA	VUS
GJB2	Thr26Ala	26	T26A	TM1	AR	DFNB1A	NA	NA	PM2, PM3_Supporting	VUS	NA	NA	NA	VUS
GJB2	Thr26Pro	26	T26P	TM1	AR	DFNB1A	NA	NA	PM2, PP3	VUS	NA	NA	NA	VUS
GJB2	Val27Gly	27	V27G	TM1	AR	DFNB1A	NA	NA	PM2, PP3	VUS	NA	NA	NA	VUS
GJB2	Val27Ala	27	V27A	TM1	AR	DFNB1A	NA	NA	PM2, PP3	VUS	NA	NA	NA	VUS
GJB2	Val27Asp	27	V27D	TM1	AR	DFNB1A	NA	NA	PM2, PP3	VUS	NA	NA	NA	VUS
GJB2	Val27Phe	27	V27F	TM1	AR	DFNB1A	NA	NA	PM2, PP3	VUS	NA	NA	NA	VUS
GJB2	Val27Leu	27	V27L	TM1	AR	DFNB1A	NA	NA	PM2, PP3	VUS	NA	NA	NA	VUS
GJB2	Val27Ile	27	V27I	TM1	NA	NA	VCV000036279	Benign	BA1, BS2, BS3_Supporting, BP2	Benign	DP	PubMed 11493200	Benign	Benign
GJB2	Leu28Arg	28	L28R	TM1	AR	DFNB1A	NA	NA	PM2, PP3	VUS	NA	NA	NA	VUS
GJB2	Leu28Pro	28	L28P	TM1	AR	DFNB1A	NA	NA	PM2, PP3	VUS	NA	NA	NA	VUS
GJB2	Leu28His	28	L28H	TM1	AR	DFNB1A	NA	NA	PM2, PP3	VUS	NA	NA	NA	VUS
GJB2	Leu28Phe	28	L28F	TM1	AR	DFNB1A	NA	NA	PM2, PP3	VUS	NA	NA	NA	VUS
GJB2	Leu28Val	28	L28V	TM1	AR	DFNB1A	NA	NA	PM2	VUS	NA	NA	NA	VUS
GJB2	Leu28Ile	28	L28I	TM1	AR	DFNB1A	NA	NA	PM2	VUS	DM?	PubMed 23073770	likely pathogenic	VUS
GJB2	Phe29Leu	29	F29L	TM1	AR	DFNB1A	NA	NA	PM2, PP3	VUS	NA	NA	NA	VUS
GJB2	Phe29Cys	29	F29C	TM1	AR	DFNB1A	NA	NA	PM2, PP3	VUS	NA	NA	NA	VUS
GJB2	Phe29Ser	29	F29S	TM1	AR	DFNB1A	NA	NA	PM2, PP3	VUS	NA	NA	NA	VUS
GJB2	Phe29Tyr	29	F29Y	TM1	AR	DFNB1A	NA	NA	PM2, PP3	VUS	NA	NA	NA	VUS
GJB2	Phe29Val	29	F29V	TM1	AR	DFNB1A	NA	NA	PM2, PP3	VUS	NA	NA	NA	VUS
GJB2	Phe29Ile	29	F29I	TM1	AR	DFNB1A	NA	NA	PM2, PP3	VUS	NA	NA	NA	VUS
GJB2	Ile30Met	30	I30M	TM1	AR	DFNB1A	NA	NA	PM2, PP3	VUS	NA	NA	NA	VUS
GJB2	Ile30Ser	30	I30S	TM1	AR	DFNB1A	NA	NA	PM2, PP3	VUS	NA	NA	NA	VUS
GJB2	Ile30Thr	30	I30T	TM1	AR	DFNB1A	NA	NA	PM2, PP3	VUS	NA	NA	NA	VUS
GJB2	Ile30Asn	30	I30N	TM1	AD	PPK syndrome	NA	NA	PS3_Moderate, PM2, PP3, PP4	likely pathogenic	DM	PubMed 20101161	Pathogenic	likely pathogenic
GJB2	Ile30Phe	30	I30F	TM1	AR	DFNB1A	NA	NA	PM2, PP3	VUS	NA	NA	NA	VUS
GJB2	Ile30Val	30	I30V	TM1	AR	DFNB1A	VCV000556318	VUS	PM2_Supporting, PP3	VUS	DM	PubMed 12792423	Pathogenic	VUS
GJB2	Ile30Leu	30	I30L	TM1	AR	DFNB1A	NA	NA	PM2, PP3	VUS	DM?	PubMed 26409293	likely pathogenic	VUS
GJB2	Phe31Leu	31	F31L	TM1	AR	DFNB1A	NA	NA	PM2, PP3	VUS	NA	NA	NA	VUS
GJB2	Phe31Cys	31	F31C	TM1	AR	DFNB1A	NA	NA	PM2, PP3	VUS	NA	NA	NA	VUS
GJB2	Phe31Ser	31	F31S	TM1	AR	DFNB1A	NA	NA	PM2, PP3	VUS	NA	NA	NA	VUS
GJB2	Phe31Tyr	31	F31Y	TM1	AR	DFNB1A	NA	NA	PM2, PP3	VUS	NA	NA	NA	VUS
GJB2	Phe31Val	31	F31V	TM1	AR	DFNB1A	NA	NA	PM2, PP3	VUS	NA	NA	NA	VUS
GJB2	Phe31Ile	31	F31I	TM1	AR	DFNB1A	NA	NA	PM2, PP3, BP2	VUS	DM	PubMed 17666888	Pathogenic	VUS
GJB2	Arg32Leu	32	R32L	TM1	AR	DFNB1A	VCV000499513	Pathogenic/likely pathogenic	PM2_Supporting, PM3_Strong, PP3	likely pathogenic	DM	PubMed 12172394	Pathogenic	Pathogenic
GJB2	Arg32Pro	32	R32P	TM1	AR	DFNB1A	NA	NA	PM2, PM5_Strong, PP3	likely pathogenic	NA	NA	NA	likely pathogenic
GJB2	Arg32His	32	R32H	TM1	AR	DFNB1A	VCV000044766	Pathogenic	PS3_Supporting, PM2, PM3_Strong, PP3	likely pathogenic	DM?	PubMed 11493200	Pathogenic	Pathogenic
GJB2	Arg32Cys	32	R32C	TM1	AR	DFNB1A	VCV000188758	Pathogenic	PM2_Supporting, PM3_VeryStrong, PP1_Moderate, PP3	Pathogenic	DM	PubMed 11102979	Pathogenic	Pathogenic
GJB2	Arg32Gly	32	R32G	TM1	AR	DFNB1A	NA	likely pathogenic	PM2, PM3_Supporting, PM5_Strong, PP3	likely pathogenic	DM	PubMed 28405014	Pathogenic	Pathogenic
GJB2	Arg32Ser	32	R32S	TM1	AR	DFNB1A	VCV000550195	Pathogenic/likely pathogenic	PM2, PM3_VeryStrong, PP3	Pathogenic	DM	PubMed 21112098	Pathogenic	Pathogenic
GJB2	Ile33Met	33	I33M	TM1	AR	DFNB1A	NA	NA	PM2, PM5	VUS	NA	NA	NA	VUS
GJB2	Ile33Ser	33	I33S	TM1	AR	DFNB1A	NA	NA	PM2, PM5, PP3	VUS	NA	NA	NA	VUS
GJB2	Ile33Thr	33	I33T	TM1	AR	DFNB1A	NA	NA	PS3_Moderate, PM2, PM3, PP3	likely pathogenic	DM	PubMed 18941476	Pathogenic	likely pathogenic
GJB2	Ile33Asn	33	I33N	TM1	AR	DFNB1A	NA	NA	PM2, PM5, PP3	VUS	DM?	PubMed 20497192	likely pathogenic	VUS
GJB2	Ile33Phe	33	I33F	TM1	AR	DFNB1A	NA	NA	PM2, PM5, PP3	VUS	NA	NA	NA	VUS
GJB2	Ile33Val	33	I33V	TM1	AR	DFNB1A	NA	NA	PM2, PM5	VUS	NA	NA	NA	VUS
GJB2	Ile33Leu	33	I33L	TM1	AR	DFNB1A	NA	NA	PM2, PM5	VUS	NA	NA	NA	VUS
GJB2	Met34Ile	34	M34I	TM1	AR	DFNB1A	NA	NA	PM2, PM5, PP3	VUS	DM	PubMed 16380907	Pathogenic	VUS
GJB2	Met34Arg	34	M34R	TM1	AR	DFNB1A	VCV000044722	likely pathogenic	PM2, PM5, PP3	VUS	DM	PubMed 17666888	Pathogenic	likely pathogenic
GJB2	Met34Thr	34	M34T	TM1	AR	DFNB1A	VCV000017000	Pathogenic	PS4, PM3, PP1_Strong, PP3	Pathogenic	DM	PubMed 9139825	Pathogenic	Pathogenic
GJB2	Met34Lys	34	M34K	TM1	AR	DFNB1A	NA	NA	PM2, PM5, PP3	VUS	NA	PubMed 33443819	NA	VUS
GJB2	Met34Leu	34	M34L	TM1	AR	DFNB1A	VCV000804719	VUS	PM2, PM5	VUS	DM	PubMed 11698809	Pathogenic	VUS
GJB2	Met34Val	34	M34V	TM1	AR	DFNB1A	NA	NA	PM2, PM5, PP3	VUS	DM	PubMed 19941053	Pathogenic	VUS
GJB2	Ile35Met	35	I35M	TM1	AR	DFNB1A	NA	NA	PM2, PM5, PP3	VUS	NA	NA	NA	VUS
GJB2	Ile35Ser	35	I35S	TM1	AR	DFNB1A	VCV001185804	Pathogenic/likely pathogenic	PS3_Supporting, PM2, PM3_VeryStrong, PP3	Pathogenic	DM	PubMed 11587277	Pathogenic	Pathogenic
GJB2	Ile35Thr	35	I35T	TM1	AR	DFNB1A	NA	NA	PM2, PM5, PP3	VUS	NA	NA	NA	VUS
GJB2	Ile35Asn	35	I35N	TM1	AR	DFNB1A	NA	NA	PM2, PM5, PP3	VUS	NA	NA	NA	VUS
GJB2	Ile35Phe	35	I35F	TM1	AR	DFNB1A	NA	NA	PM2, PM5, PP3	VUS	NA	NA	NA	VUS
GJB2	Ile35Val	35	I35V	TM1	AR	DFNB1A	NA	NA	PM2, PM5	VUS	NA	NA	NA	VUS
GJB2	Ile35Leu	35	I35L	TM1	AR	DFNB1A	NA	NA	PM2, PM5, PP3	VUS	NA	NA	NA	VUS
GJB2	Leu36Arg	36	L36R	TM1	AR	DFNB1A	NA	NA	PM2, PP3	VUS	NA	NA	NA	VUS
GJB2	Leu36Pro	36	L36P	TM1	AR	DFNB1A	VCV000158604	VUS	PM2, PM3, PP3	VUS	DM	PubMed 16467727	Pathogenic	VUS
GJB2	Leu36His	36	L36H	TM1	AR	DFNB1A	NA	NA	PM2, PP3	VUS	NA	NA	NA	VUS
GJB2	Leu36Phe	36	L36F	TM1	AR	DFNB1A	NA	NA	PM2, PP3	VUS	NA	NA	NA	VUS
GJB2	Leu36Val	36	L36V	TM1	AR	DFNB1A	NA	NA	PM2, PP3	VUS	NA	NA	NA	VUS
GJB2	Leu36Ile	36	L36I	TM1	AR	DFNB1A	NA	NA	PM2, PP3	VUS	NA	NA	NA	VUS
GJB2	Val37Gly	37	V37G	TM1	AR	DFNB1A	NA	NA	PM2, PM5, PP3	VUS	NA	NA	NA	VUS
GJB2	Val37Ala	37	V37A	TM1	AR	DFNB1A	VCV000449490	likely pathogenic	PM3, PM5, PM2_Supporting, PP3	likely pathogenic	DM	PubMed 15365987	likely pathogenic	likely pathogenic
GJB2	Val37Asp	37	V37D	TM1	AR	DFNB1A	NA	likely pathogenic	PM2, PM5, PP3	VUS	NA	NA	NA	VUS
GJB2	Val37Phe	37	V37F	TM1	AR	DFNB1A	VCV000179256	likely pathogenic	PM2, PM5, PP3	VUS	NA	NA	likely pathogenic	likely pathogenic
GJB2	Val37Leu	37	V37L	TM1	AR	DFNB1A	NA	NA	PM2, PM5, PP3	VUS	DM	PubMed 17666888	Pathogenic	VUS
GJB2	Val37Ile	37	V37I	TM1	AR	DFNB1A	VCV000017023	Pathogenic	PS4, PM3, PP1_Strong	Pathogenic	DM	PubMed 10633133	Pathogenic	Pathogenic
GJB2	Val38Gly	38	V38G	TM1	AR	DFNB1A	NA	NA	PM2, PP3	VUS	NA	NA	NA	VUS
GJB2	Val38Ala	38	V38A	TM1	AR	DFNB1A	NA	NA	PM2, PM3, PP3	VUS	DM	PubMed 31852093	Pathogenic	VUS
GJB2	Val38Glu	38	V38E	TM1	AR	DFNB1A	NA	NA	PM2, PP3	VUS	NA	NA	NA	VUS
GJB2	Val38Leu	38	V38L	TM1	AR	DFNB1A	NA	NA	PM2	VUS	NA	NA	NA	VUS
GJB2	Val38Met	38	V38M	TM1	AR	DFNB1A	NA	NA	PM2, PP3	VUS	NA	NA	NA	VUS
GJB2	Ala39Val	39	A39V	TM1	AR	DFNB1A	NA	NA	PM2, PP3	VUS	NA	NA	NA	VUS
GJB2	Ala39Gly	39	A39G	TM1	AR	DFNB1A	NA	NA	PM2, PP3	VUS	NA	NA	NA	VUS
GJB2	Ala39Asp	39	A39D	TM1	AR	DFNB1A	NA	NA	PM2, PP3	VUS	NA	NA	NA	VUS
GJB2	Ala39Ser	39	A39S	TM1	AR	DFNB1A	NA	NA	PM2, PP3	VUS	NA	NA	NA	VUS
GJB2	Ala39Pro	39	A39P	TM1	AR	DFNB1A	NA	NA	PM2, PP3	VUS	NA	NA	NA	VUS
GJB2	Ala39Thr	39	A39T	TM1	AR	DFNB1A	NA	NA	PM2, PP3	VUS	NA	NA	NA	VUS
GJB2	Ala40Val	40	A40V	TM1	AD	KID syndrome	NA	NA	PS2_Moderate, PS3_Supporting, PM2, PP3, PP4	likely pathogenic	DM	PubMed 15337980	Pathogenic	likely pathogenic
GJB2	Ala40Gly	40	A40G	TM1	AR	DFNB1A	VCV000188925	likely pathogenic	PS3_Moderate, PM2, PM3_Supporting, PP3	likely pathogenic	DM	PubMed 16950989	Pathogenic	likely pathogenic
GJB2	Ala40Glu	40	A40E	TM1	AR	DFNB1A	VCV000044723	likely pathogenic	PM2, PM3_Strong, PP3	likely pathogenic	DM	PubMed 15150777	Pathogenic	likely pathogenic
GJB2	Ala40Ser	40	A40S	TM1	AR	DFNB1A	NA	likely pathogenic	PM2, PM5_Strong, PP3	likely pathogenic	DM?	PubMed 20137612	likely pathogenic	likely pathogenic
GJB2	Ala40Pro	40	A40P	TM1	AR	DFNB1A	NA	NA	PM2, PM5_Strong, PP3	likely pathogenic	NA	NA	NA	likely pathogenic
GJB2	Ala40Thr	40	A40T	TM1	AR	DFNB1A	NA	NA	PM2, PM5_Strong, PP3	likely pathogenic	NA	NA	VUS	likely pathogenic
GJB2	Lys41Asn	41	K41N	TM1	AR	DFNB1A	NA	NA	PM2	VUS	NA	NA	NA	VUS
GJB2	Lys41Met	41	K41M	TM1	AR	DFNB1A	NA	NA	PM2, PP3	VUS	NA	NA	NA	VUS
GJB2	Lys41Arg	41	K41R	TM1	AR	DFNB1A	VCV001443700	VUS	PM2	VUS	NA	NA	NA	VUS
GJB2	Lys41Thr	41	K41T	TM1	AR	DFNB1A	NA	NA	PM2, PP3	VUS	NA	NA	NA	VUS
GJB2	Lys41Glu	41	K41E	TM1	AR	DFNB1A	NA	NA	PM2	VUS	DM?	PubMed 19043807	likely pathogenic	VUS
GJB2	Lys41Gln	41	K41Q	TM1	AR	DFNB1A	NA	NA	PM2	VUS	NA	NA	NA	VUS
GJB2	Glu42Asp	42	E42D	E1	AR	DFNB1A	VCV001334162	VUS	PM2_Supporting	VUS	DM	PubMed 29921236	Pathogenic	VUS
GJB2	Glu42Val	42	E42V	E1	AR	DFNB1A	NA	NA	PM2	VUS	NA	NA	NA	VUS
GJB2	Glu42Gly	42	E42G	E1	AR	DFNB1A	NA	NA	PM2	VUS	NA	NA	NA	VUS
GJB2	Glu42Ala	42	E42A	E1	AR	DFNB1A	NA	NA	PM2	VUS	NA	NA	NA	VUS
GJB2	Glu42Gln	42	E42Q	E1	AR	DFNB1A	NA	NA	PM2	VUS	NA	NA	NA	VUS
GJB2	Glu42Lys	42	E42K	E1	AR	DFNB1A	NA	NA	PM2	VUS	DM	PubMed 18075246	Pathogenic	VUS
GJB2	Val43Gly	43	V43G	E1	AR	DFNB1A	NA	NA	PM2, PM5, PP3	VUS	DM	PubMed 27068579	Pathogenic	VUS
GJB2	Val43Ala	43	V43A	E1	AR	DFNB1A	NA	NA	PM2, PM5, PP3	VUS	NA	NA	VUS	VUS
GJB2	Val43Glu	43	V43E	E1	AR	DFNB1A	NA	NA	PM2, PM5, PP3	VUS	NA	NA	NA	VUS
GJB2	Val43Leu	43	V43L	E1	AR	DFNB1A	NA	NA	PM2, PM3, PM5, PP3	likely pathogenic	DM	PubMed 26043044	Pathogenic	likely pathogenic
GJB2	Val43Met	43	V43M	E1	AR	DFNB1A	NA	NA	PM2, PM3_Strong, PP3	likely pathogenic	DM	PubMed 12792423	Pathogenic	likely pathogenic
GJB2	Trp44Cys	44	W44C	E1	AD	DFNA3A	VCV000017019	Pathogenic	PS3_Moderate, PS4_Supporting, PM2, PP1_Moderate, PP3	likely pathogenic	DM	PubMed 9620796	Pathogenic	Pathogenic
GJB2	Trp44Leu	44	W44L	E1	AR	DFNB1A	NA	NA	PM2, PM3_Supporting, PP3	VUS	DM	PubMed 24737404	Pathogenic	VUS
GJB2	Trp44Ser	44	W44S	E1	AR	DFNB1A	VCV000017031	Pathogenic	PS3_Moderate, PM2, PP3	VUS	DM	PubMed 12668604	Pathogenic	Pathogenic
GJB2	Trp44Gly	44	W44G	E1	AR	DFNB1A	NA	NA	PM2, PP3	VUS	DM	PubMed 29575629	Pathogenic	VUS
GJB2	Trp44Arg	44	W44R	E1	AR	DFNB1A	NA	NA	PM2, PP3	VUS	NA	NA	NA	VUS
GJB2	Gly45Val	45	G45V	E1	AR	DFNB1A	NA	NA	PM2, PP3	VUS	NA	NA	NA	VUS
GJB2	Gly45Ala	45	G45A	E1	AR	DFNB1A	NA	NA	PM2, PP3	VUS	NA	NA	NA	VUS
GJB2	Gly45Glu	45	G45E	E1	AD	KID syndrome	VCV000017033	Pathogenic/likely pathogenic	PS2, PS3, PS4_Supporting, PM2, PP3, PP4	Pathogenic	DM	PubMed 10501520	Pathogenic	Pathogenic
GJB2	Gly45Arg	45	G45R	E1	AR	DFNB1A	VCV000556575	Conflicting	PS3_Supporting, PM2, PP3	VUS	DM	PubMed 27761313	Pathogenic	likely pathogenic
GJB2	Asp46Glu	46	D46E	E1	AD	DFNA3A/PPK syndrome	NA	NA	PS3_Moderate, PM2, PP1, PP3	likely pathogenic	DM	PubMed 19384972	Pathogenic	likely pathogenic
GJB2	Asp46Val	46	D46V	E1	AR	DFNB1A	NA	NA	PM2, PP3	VUS	NA	NA	NA	VUS
GJB2	Asp46Gly	46	D46G	E1	AR	DFNB1A	NA	NA	PM2, PP3	VUS	NA	NA	NA	VUS
GJB2	Asp46Ala	46	D46A	E1	AR	DFNB1A	NA	NA	PS3_Supporting, PM2, PP3	VUS	NA	NA	NA	VUS
GJB2	Asp46Tyr	46	D46Y	E1	AR	DFNB1A	NA	VUS	PM2, PP3	VUS	NA	NA	NA	likely pathogenic
GJB2	Asp46His	46	D46H	E1	AR	DFNB1A	VCV001331603	likely pathogenic	PM2, PP3	VUS	NA	NA	NA	likely pathogenic
GJB2	Asp46Asn	46	D46N	E1	AD	DFNA3A	VCV000424851	likely pathogenic	PS3_Supporting, PM2, PP1_Strong, PP3	likely pathogenic	DM	PubMed 21484990	Pathogenic	likely pathogenic
GJB2	Glu47Asp	47	E47D	E1	AR	DFNB1A	NA	likely pathogenic	PM2, PM5, PP3	VUS	NA	NA	NA	VUS
GJB2	Glu47Val	47	E47V	E1	AR	DFNB1A	NA	likely pathogenic	PM2, PM5, PP3	VUS	NA	NA	NA	VUS
GJB2	Glu47Gly	47	E47G	E1	AR	DFNB1A	NA	NA	PM2, PM5, PP3	VUS	NA	NA	NA	VUS
GJB2	Glu47Ala	47	E47A	E1	AR	DFNB1A	NA	NA	PM2, PM5, PP3	VUS	NA	NA	NA	VUS
GJB2	Glu47Gln	47	E47Q	E1	AR	DFNB1A	NA	NA	PS3_Supporting, PM2, PM5, PP3	likely pathogenic	DM	PubMed 17666888	Pathogenic	likely pathogenic
GJB2	Glu47Lys	47	E47K	E1	AR	DFNB1A	NA	NA	PS3_Supporting, PM2, PM3, PP3	likely pathogenic	DM	PubMed 12325027	Pathogenic	likely pathogenic
GJB2	Gln48His	48	Q48H	E1	AR	DFNB1A	NA	NA	PM2, PP3	VUS	NA	NA	NA	VUS
GJB2	Gln48Leu	48	Q48L	E1	AR	DFNB1A	NA	NA	PM2, PP3	VUS	NA	NA	NA	VUS
GJB2	Gln48Arg	48	Q48R	E1	AR	DFNB1A	NA	NA	PM2, PP3	VUS	NA	NA	NA	VUS
GJB2	Gln48Pro	48	Q48P	E1	AR	DFNB1A	NA	NA	PM2, PP3	VUS	NA	NA	NA	VUS
GJB2	Gln48Glu	48	Q48E	E1	AR	DFNB1A	NA	NA	PM2, PP3	VUS	NA	NA	NA	VUS
GJB2	Gln48Lys	48	Q48K	E1	AR	DFNB1A	NA	NA	PM2, PP3	VUS	NA	NA	NA	VUS
GJB2	Ala49Val	49	A49V	E1	AR	DFNB1A	VCV000372771	VUS	PM2	VUS	DM?	PubMed 12560944	likely pathogenic	VUS
GJB2	Ala49Gly	49	A49G	E1	AR	DFNB1A	NA	NA	PM2	VUS	NA	NA	NA	VUS
GJB2	Ala49Asp	49	A49D	E1	AR	DFNB1A	NA	NA	PM2	VUS	NA	NA	NA	VUS
GJB2	Ala49Ser	49	A49S	E1	AR	DFNB1A	NA	NA	PM2	VUS	NA	NA	NA	VUS
GJB2	Ala49Pro	49	A49P	E1	AR	DFNB1A	NA	NA	PM2	VUS	NA	NA	NA	VUS
GJB2	Ala49Thr	49	A49T	E1	AR	DFNB1A	NA	NA	PM2	VUS	NA	NA	NA	VUS
GJB2	Asp50Glu	50	D50E	E1	AR	DFNB1A	NA	NA	PM2	VUS	NA	NA	NA	VUS
GJB2	Asp50Val	50	D50V	E1	AR	DFNB1A	NA	NA	PM2, PP3	VUS	NA	NA	NA	VUS
GJB2	Asp50Gly	50	D50G	E1	AR	DFNB1A	NA	NA	PM2, PP3	VUS	NA	NA	NA	VUS
GJB2	Asp50Ala	50	D50A	E1	AD	KID syndrome	NA	NA	PS2_Moderate, PS3_Moderate, PM2, PP4	likely pathogenic	DM	PubMed 18313767	Pathogenic	likely pathogenic
GJB2	Asp50Tyr	50	D50Y	E1	AD	KID syndrome	VCV000017028	Pathogenic	PS2_Moderate, PS3_Moderate, PS4_Supporting, PM2, PP3, PP4	likely pathogenic	DM	PubMed 12752120	Pathogenic	Pathogenic
GJB2	Asp50His	50	D50H	E1	AR	DFNB1A	NA	NA	PM2, PP3	VUS	NA	NA	NA	VUS
GJB2	Asp50Asn	50	D50N	E1	AD	KID syndrome/HID syndrome	VCV000017020	Pathogenic	PS2_VeryStrong, PS3_Moderate, PS4_Moderate, PM2, PP4	Pathogenic	DM	PubMed 11918723	Pathogenic	Pathogenic
GJB2	Phe51Leu	51	F51L	E1	AR	DFNB1A	NA	NA	PM2, PP3	VUS	NA	NA	NA	VUS
GJB2	Phe51Cys	51	F51C	E1	AR	DFNB1A	NA	NA	PM2, PP3	VUS	NA	NA	NA	VUS
GJB2	Phe51Ser	51	F51S	E1	AR	DFNB1A	NA	NA	PM2, PP3	VUS	NA	NA	NA	VUS
GJB2	Phe51Tyr	51	F51Y	E1	AR	DFNB1A	NA	NA	PM2, PP3	VUS	NA	NA	NA	VUS
GJB2	Phe51Val	51	F51V	E1	AR	DFNB1A	NA	NA	PM2, PP3	VUS	NA	NA	NA	VUS
GJB2	Phe51Ile	51	F51I	E1	AR	DFNB1A	NA	NA	PM2, PP3	VUS	NA	NA	NA	VUS
GJB2	Val52Gly	52	V52G	E1	AR	DFNB1A	NA	NA	PM2	VUS	NA	NA	NA	VUS
GJB2	Val52Ala	52	V52A	E1	AR	DFNB1A	NA	NA	PM2	VUS	NA	NA	NA	VUS
GJB2	Val52Asp	52	V52D	E1	AR	DFNB1A	NA	NA	PM2	VUS	NA	NA	NA	VUS
GJB2	Val52Phe	52	V52F	E1	AR	DFNB1A	NA	NA	PM2, PM3_Supporting	VUS	NA	NA	NA	VUS
GJB2	Val52Leu	52	V52L	E1	AR	DFNB1A	VCV000554857	VUS	PM2_Supporting	VUS	DM	PubMed 16380907	Pathogenic	VUS
GJB2	Val52Ile	52	V52I	E1	AR	DFNB1A	NA	NA	PM2	VUS	NA	NA	NA	VUS
GJB2	Cys53Trp	53	C53W	E1	AR	DFNB1A	NA	NA	PM2, PP3	VUS	NA	NA	NA	VUS
GJB2	Cys53Phe	53	C53F	E1	AR	DFNB1A	VCV000634811	likely pathogenic	PM2, PM3_Supporting, PP3	VUS	DM	PubMed 32681043	likely pathogenic	likely pathogenic
GJB2	Cys53Ser	53	C53S	E1	AR	DFNB1A	VCV001297075	likely pathogenic	PM2, PP3	VUS	NA	NA	NA	Pathogenic
GJB2	Cys53Tyr	53	C53Y	E1	AR	DFNB1A	VCV000158606	likely pathogenic	PM2, PP3	VUS	DM	PubMed 31589614	Pathogenic	Pathogenic
GJB2	Cys53Gly	53	C53G	E1	AR	DFNB1A	NA	likely pathogenic	PM2, PP3	VUS	NA	NA	NA	VUS
GJB2	Cys53Arg	53	C53R	E1	AR	DFNB1A	VCV000552416	VUS	PM2, PM3, PP3	VUS	DM	PubMed 11587277	Pathogenic	VUS
GJB2	Asn54Lys	54	N54K	E1	AD	Bart-Pumphrey syndrome	VCV000017030	Pathogenic	PS3_Moderate, PM2, PP3, PP4	likely pathogenic	DM	PubMed 15482471	Pathogenic	Pathogenic
GJB2	Asn54Ile	54	N54I	E1	AR	DFNB1A	NA	NA	PM2, PP3	VUS	DM?	PubMed 12772454	likely pathogenic	VUS
GJB2	Asn54Ser	54	N54S	E1	AR	DFNB1A	VCV001339579	VUS	PM2, PM3, PP3	VUS	DM	PubMed 17666888	Pathogenic	VUS
GJB2	Asn54Thr	54	N54T	E1	AR	DFNB1A	NA	NA	PM2, PP3	VUS	NA	NA	NA	VUS
GJB2	Asn54Tyr	54	N54Y	E1	AR	DFNB1A	NA	NA	PM2, PP3	VUS	NA	NA	NA	VUS
GJB2	Asn54Asp	54	N54D	E1	AR	DFNB1A	NA	NA	PM2, PP3	VUS	NA	NA	NA	VUS
GJB2	Asn54His	54	N54H	E1	AD	PPK syndrome	NA	NA	PM2, PM5, PP3, PP4	likely pathogenic	DM	PubMed 17255958	Pathogenic	likely pathogenic
GJB2	Thr55Ile	55	T55I	E1	AR	DFNB1A	NA	NA	PM2, PM5, PP3	VUS	NA	NA	NA	VUS
GJB2	Thr55Ser	55	T55S	E1	AR	DFNB1A	NA	NA	PM2, PM5, PP3	VUS	NA	NA	NA	VUS
GJB2	Thr55Asn	55	T55N	E1	AR	DFNB1A	VCV000424852	not provided	PS3_Moderate, PM2, PM3, PP1, PP3	likely pathogenic	DM	PubMed 15617546	Pathogenic	likely pathogenic
GJB2	Thr55Ala	55	T55A	E1	AD	PPK syndrome	NA	NA	PM2, PP3, PP4	VUS	DM	PubMed 29575629	Pathogenic	VUS
GJB2	Thr55Pro	55	T55P	E1	AR	DFNB1A	NA	NA	PM2, PM5, PP3	VUS	DM	PubMed 15219044	Pathogenic	VUS
GJB2	Leu56Arg	56	L56R	E1	AR	DFNB1A	NA	NA	PM2	VUS	NA	NA	NA	VUS
GJB2	Leu56Pro	56	L56P	E1	AR	DFNB1A	NA	NA	PM2, PP3	VUS	DM	PubMed 17666888	Pathogenic	VUS
GJB2	Leu56Gln	56	L56Q	E1	AR	DFNB1A	NA	NA	PM2	VUS	NA	NA	NA	VUS
GJB2	Leu56Val	56	L56V	E1	AR	DFNB1A	NA	NA	PM2	VUS	NA	NA	NA	VUS
GJB2	Leu56Met	56	L56M	E1	AR	DFNB1A	NA	NA	PM2	VUS	NA	NA	NA	VUS
GJB2	Gln57His	57	Q57H	E1	AR	DFNB1A	NA	NA	PM2, PP3	VUS	NA	NA	NA	VUS
GJB2	Gln57Leu	57	Q57L	E1	AR	DFNB1A	NA	NA	PM2, PP3	VUS	NA	NA	NA	VUS
GJB2	Gln57Arg	57	Q57R	E1	AR	DFNB1A	NA	NA	PM2, PP3	VUS	NA	NA	NA	VUS
GJB2	Gln57Pro	57	Q57P	E1	AR	DFNB1A	NA	NA	PM2, PP3	VUS	NA	NA	NA	VUS
GJB2	Gln57Glu	57	Q57E	E1	AR	DFNB1A	NA	NA	PM2, PP3	VUS	NA	NA	NA	VUS
GJB2	Gln57Lys	57	Q57K	E1	AR	DFNB1A	NA	NA	PM2, PP3	VUS	NA	NA	NA	VUS
GJB2	Pro58Leu	58	P58L	E1	AR	DFNB1A	NA	NA	PM2, PP3	VUS	NA	NA	NA	VUS
GJB2	Pro58Arg	58	P58R	E1	AR	DFNB1A	NA	NA	PM2, PM3_Supporting, PP3	VUS	DM	PubMed 18758381	Pathogenic	VUS
GJB2	Pro58Gln	58	P58Q	E1	AR	DFNB1A	NA	NA	PM2, PP3	VUS	NA	NA	NA	VUS
GJB2	Pro58Ser	58	P58S	E1	AR	DFNB1A	VCV000520424	likely pathogenic	PM2, PP3	VUS	NA	NA	likely pathogenic	VUS
GJB2	Pro58Ala	58	P58A	E1	AR	DFNB1A	VCV000424853	likely pathogenic	PM2, PP3	VUS	DM	PubMed 17473676	Pathogenic	VUS
GJB2	Pro58Thr	58	P58T	E1	AR	DFNB1A	NA	likely pathogenic	PM2, PP3	VUS	NA	NA	NA	VUS
GJB2	Gly59Val	59	G59V	E1	AR	DFNB1A	VCV001507837	likely pathogenic	PS3_Supporting, PM2, PM3, PP3	likely pathogenic	DM	PubMed 15146474	Pathogenic	likely pathogenic
GJB2	Gly59Ala	59	G59A	E1	AD	PPK syndrome	VCV000017015	Pathogenic	PS3_Moderate, PS4_Supporting, PM2, PP1_Strong, PP3, PP4	Pathogenic	DM	PubMed 10633135	Pathogenic	Pathogenic
GJB2	Gly59Asp	59	G59D	E1	AR	DFNB1A	VCV000163520	likely pathogenic	PM2, PM5, PP3	VUS	NA	NA	likely pathogenic	likely pathogenic
GJB2	Gly59Cys	59	G59C	E1	AR	DFNB1A	NA	likely pathogenic	PM2, PM5, PP3	VUS	NA	NA	NA	VUS
GJB2	Gly59Arg	59	G59R	E1	AD	PPK syndrome/Vohwinkel syndrome	VCV000496215	likely pathogenic	PS2, PS4_Supporting, PM2, PP3, PP4	likely pathogenic	DM	PubMed 15635064	Pathogenic	Pathogenic
GJB2	Gly59Ser	59	G59S	E1	AD	Vohwinkel syndrome	VCV000017034	likely pathogenic	PS4_Supporting, PM2, PM5_Strong, PP3, PP4	likely pathogenic	DM	PubMed 15952212	Pathogenic	Pathogenic
GJB2	Cys60Trp	60	C60W	E1	AR	DFNB1A	NA	NA	PM2, PP3	VUS	NA	NA	NA	VUS
GJB2	Cys60Phe	60	C60F	E1	AR	DFNB1A	NA	NA	PS3_Moderate, PM2, PP3	VUS	NA	NA	NA	VUS
GJB2	Cys60Ser	60	C60S	E1	AR	DFNB1A	NA	NA	PM2, PP3	VUS	NA	NA	NA	VUS
GJB2	Cys60Tyr	60	C60Y	E1	AR	DFNB1A	NA	NA	PM2, PP3	VUS	DM?	PubMed 26178431	likely pathogenic	VUS
GJB2	Cys60Gly	60	C60G	E1	AR	DFNB1A	NA	NA	PM2, PP3	VUS	DM	PubMed 29501291	Pathogenic	VUS
GJB2	Cys60Arg	60	C60R	E1	AR	DFNB1A	NA	NA	PM2, PP3	VUS	NA	NA	VUS	VUS
GJB2	Lys61Asn	61	K61N	E1	AR	DFNB1A	NA	NA	PM2	VUS	NA	NA	NA	VUS
GJB2	Lys61Met	61	K61M	E1	AR	DFNB1A	NA	NA	PM2, PP3	VUS	NA	NA	NA	VUS
GJB2	Lys61Arg	61	K61R	E1	AR	DFNB1A	NA	NA	PM2	VUS	NA	NA	NA	VUS
GJB2	Lys61Thr	61	K61T	E1	AR	DFNB1A	NA	NA	PM2, PP3	VUS	NA	NA	NA	VUS
GJB2	Lys61Glu	61	K61E	E1	AR	DFNB1A	NA	NA	PM2	VUS	NA	NA	NA	VUS
GJB2	Lys61Gln	61	K61Q	E1	AR	DFNB1A	NA	NA	PM2, PM3_Supporting, PP3	VUS	DM	PubMed 25251670	Pathogenic	VUS
GJB2	Asn62Lys	62	N62K	E1	AR	DFNB1A	NA	NA	PM2, PP3	VUS	NA	NA	NA	VUS
GJB2	Asn62Ile	62	N62I	E1	AR	DFNB1A	NA	NA	PM2, PP3	VUS	NA	NA	NA	VUS
GJB2	Asn62Ser	62	N62S	E1	AR	DFNB1A	NA	NA	PM2	VUS	NA	NA	VUS	VUS
GJB2	Asn62Thr	62	N62T	E1	AR	DFNB1A	NA	NA	PM2, PP3	VUS	NA	NA	NA	VUS
GJB2	Asn62Tyr	62	N62Y	E1	AR	DFNB1A	NA	NA	PM2, PP3	VUS	NA	NA	NA	VUS
GJB2	Asn62Asp	62	N62D	E1	AR	DFNB1A	NA	NA	PM2, PP3	VUS	NA	NA	NA	VUS
GJB2	Asn62His	62	N62H	E1	AR	DFNB1A	NA	NA	PM2, PP3	VUS	NA	NA	NA	VUS
GJB2	Val63Gly	63	V63G	E1	AR	DFNB1A	NA	NA	PM2, PP3	VUS	NA	NA	NA	VUS
GJB2	Val63Ala	63	V63A	E1	AR	DFNB1A	VCV000177751	Conflicting	PM2_Supporting, PM3_Supporting, PP3	VUS	DM?	PubMed 17041943	likely pathogenic	VUS
GJB2	Val63Glu	63	V63E	E1	AR	DFNB1A	NA	NA	PM2, PP3	VUS	NA	NA	NA	VUS
GJB2	Val63Leu	63	V63L	E1	AR	DFNB1A	VCV000447443	Conflicting	PM2_Supporting, PM3_Supporting, PP3	VUS	DM	PubMed 12792423	Pathogenic	VUS
GJB2	Val63Met	63	V63M	E1	AR	DFNB1A	VCV000094391	Conflicting	PM2, PP3, BP2	VUS	DM?	PubMed 14985372	likely pathogenic	VUS
GJB2	Cys64Trp	64	C64W	E1	AR	DFNB1A	NA	NA	PM2, PP3	VUS	NA	NA	NA	VUS
GJB2	Cys64Phe	64	C64F	E1	AR	DFNB1A	NA	NA	PM2, PP3	VUS	NA	NA	NA	VUS
GJB2	Cys64Ser	64	C64S	E1	AR	DFNB1A	NA	NA	PM2, PP3	VUS	NA	NA	NA	VUS
GJB2	Cys64Tyr	64	C64Y	E1	AR	DFNB1A	NA	NA	PM2, PM3_Supporting, PP3	VUS	DM	PubMed 17666888	Pathogenic	VUS
GJB2	Cys64Gly	64	C64G	E1	AR	DFNB1A	NA	NA	PM2, PP3	VUS	NA	NA	NA	VUS
GJB2	Cys64Arg	64	C64R	E1	AR	DFNB1A	NA	NA	PM2, PP3	VUS	NA	NA	NA	VUS
GJB2	Tyr65Phe	65	Y65F	E1	AR	DFNB1A	NA	NA	PM2, PP3	VUS	NA	NA	NA	VUS
GJB2	Tyr65Cys	65	Y65C	E1	AR	DFNB1A	VCV000044727	VUS	PM2, PP3	VUS	DM	PubMed 26444186	likely pathogenic	VUS
GJB2	Tyr65Ser	65	Y65S	E1	AR	DFNB1A	NA	NA	PM2, PP3	VUS	NA	NA	NA	VUS
GJB2	Tyr65Asp	65	Y65D	E1	AR	DFNB1A	NA	NA	PM2, PP3	VUS	NA	NA	NA	VUS
GJB2	Tyr65His	65	Y65H	E1	AD	Vohwinkel syndrome	VCV000253134	likely pathogenic	PS3_Moderate, PM2, PP3, PP4	likely pathogenic	DM	PubMed 20854437	likely pathogenic	likely pathogenic
GJB2	Tyr65Asn	65	Y65N	E1	AR	DFNB1A	NA	likely pathogenic	PM2, PP3	VUS	NA	NA	NA	VUS
GJB2	Asp66Glu	66	D66E	E1	AR	DFNB1A	NA	likely pathogenic	PM2, PP3	VUS	NA	NA	NA	VUS
GJB2	Asp66Val	66	D66V	E1	AR	DFNB1A	NA	likely pathogenic	PM2, PP3	VUS	NA	NA	NA	VUS
GJB2	Asp66Gly	66	D66G	E1	AR	DFNB1A	NA	NA	PM2, PP3	VUS	NA	NA	NA	VUS
GJB2	Asp66Ala	66	D66A	E1	AR	DFNB1A	NA	NA	PM2, PP3	VUS	NA	NA	NA	VUS
GJB2	Asp66Tyr	66	D66Y	E1	AR	DFNB1A	VCV000586962	likely pathogenic	PM2, PP3	VUS	NA	NA	likely pathogenic	VUS
GJB2	Asp66His	66	D66H	E1	AD	Vohwinkel syndrome	VCV000017012	likely pathogenic	PS3_Moderate, PM2, PP1_Strong, PP3, PP4	Pathogenic	DM	PubMed 10369869	Pathogenic	Pathogenic
GJB2	Asp66Asn	66	D66N	E1	AR	DFNB1A	VCV000881103	likely pathogenic	PM2, PP3	VUS	DM?	PubMed 21055240	likely pathogenic	VUS
GJB2	His67Gln	67	H67Q	E1	AR	DFNB1A	NA	likely pathogenic	PM2	VUS	NA	NA	NA	VUS
GJB2	His67Leu	67	H67L	E1	AR	DFNB1A	NA	NA	PM2, PP3	VUS	NA	NA	NA	VUS
GJB2	His67Arg	67	H67R	E1	AR	DFNB1A	NA	NA	PM2, PP3	VUS	DM?	PubMed 12172394	likely pathogenic	VUS
GJB2	His67Pro	67	H67P	E1	AR	DFNB1A	NA	NA	PM2, PP3	VUS	NA	NA	NA	VUS
GJB2	His67Tyr	67	H67Y	E1	AR	DFNB1A	NA	NA	PM2	VUS	NA	NA	NA	VUS
GJB2	His67Asp	67	H67D	E1	AR	DFNB1A	NA	NA	PM2, PP3	VUS	NA	NA	NA	VUS
GJB2	His67Asn	67	H67N	E1	AR	DFNB1A	NA	NA	PM2, PM3_Supporting, PP3	VUS	DM?	PubMed 30693673	likely pathogenic	VUS
GJB2	Tyr68Phe	68	Y68F	E1	AR	DFNB1A	NA	NA	PM2	VUS	NA	NA	NA	VUS
GJB2	Tyr68Cys	68	Y68C	E1	AR	DFNB1A	VCV000044730	likely benign	PM2	VUS	DM?	PubMed 18274916	VUS	VUS
GJB2	Tyr68Ser	68	Y68S	E1	AR	DFNB1A	NA	NA	PM2	VUS	NA	NA	NA	VUS
GJB2	Tyr68Asp	68	Y68D	E1	AR	DFNB1A	NA	NA	PM2	VUS	NA	NA	NA	VUS
GJB2	Tyr68His	68	Y68H	E1	AR	DFNB1A	NA	NA	PM2	VUS	NA	NA	NA	VUS
GJB2	Tyr68Asn	68	Y68N	E1	AR	DFNB1A	NA	NA	PM2	VUS	NA	NA	NA	VUS
GJB2	Phe69Cys	69	F69C	E1	AR	DFNB1A	NA	NA	PM2, PP3	VUS	NA	NA	NA	VUS
GJB2	Phe69Ser	69	F69S	E1	AR	DFNB1A	NA	NA	PM2, PP3	VUS	NA	NA	NA	VUS
GJB2	Phe69Tyr	69	F69Y	E1	AR	DFNB1A	NA	NA	PM2, PP3	VUS	NA	NA	NA	VUS
GJB2	Phe69Val	69	F69V	E1	AR	DFNB1A	NA	NA	PM2, PP3	VUS	NA	NA	NA	VUS
GJB2	Phe69Leu	69	F69L	E1	AR/AD	DFNB1A/DFNA3A	VCV000804361	Pathogenic	PM2, PM3, PP3/PM2, PP1_Moderate, PP3	VUS	DM	PubMed 28405014	VUS	VUS
GJB2	Phe69Ile	69	F69I	E1	AR	DFNB1A	NA	NA	PM2, PP3	VUS	NA	NA	NA	VUS
GJB2	Pro70Leu	70	P70L	E1	AR	DFNB1A	NA	NA	PM2, PP3	VUS	DM	PubMed 17666888	Pathogenic	VUS
GJB2	Pro70Arg	70	P70R	E1	AR	DFNB1A	NA	NA	PM2, PP3	VUS	DM	PubMed 22567359	Pathogenic	VUS
GJB2	Pro70His	70	P70H	E1	AR	DFNB1A	NA	NA	PM2, PP3	VUS	NA	NA	NA	VUS
GJB2	Pro70Ser	70	P70S	E1	AR	DFNB1A	NA	NA	PM2, PM3_Supporting, PP3	VUS	DM	PubMed 12865758	Pathogenic	VUS
GJB2	Pro70Ala	70	P70A	E1	AR	DFNB1A	VCV001384271	Pathogenic	PM2, PM3_Supporting, PP3	VUS	DM	PubMed 12865758	Pathogenic	VUS
GJB2	Pro70Thr	70	P70T	E1	AR	DFNB1A	NA	NA	PM2, PP3	VUS	NA	NA	NA	VUS
GJB2	Ile71Met	71	I71M	E1	AR	DFNB1A	NA	NA	PM2, PM5, PP3	VUS	NA	NA	NA	VUS
GJB2	Ile71Ser	71	I71S	E1	AR	DFNB1A	NA	NA	PM2, PM5, PP3	VUS	NA	NA	NA	VUS
GJB2	Ile71Thr	71	I71T	E1	AR	DFNB1A	VCV000555857	VUS	PM2, PM5, PP3	VUS	DM?	PubMed 12560944	likely pathogenic	VUS
GJB2	Ile71Asn	71	I71N	E1	AR	DFNB1A	NA	NA	PS3_Moderate, PM2, PM3_Supporting, PP3	likely pathogenic	DM	PubMed 21220926	Pathogenic	likely pathogenic
GJB2	Ile71Phe	71	I71F	E1	AR	DFNB1A	NA	NA	PM2, PM5, PP3	VUS	NA	NA	NA	VUS
GJB2	Ile71Val	71	I71V	E1	AR	DFNB1A	NA	NA	PM2, PM5	VUS	NA	NA	NA	VUS
GJB2	Ile71Leu	71	I71L	E1	AR	DFNB1A	NA	NA	PM2, PM5	VUS	NA	NA	NA	VUS
GJB2	Ser72Phe	72	S72F	E1	AR	DFNB1A	NA	NA	PM2, PP3	VUS	NA	NA	VUS	VUS
GJB2	Ser72Cys	72	S72C	E1	AR	DFNB1A	NA	NA	PM2, PM3_Supporting, PP3	VUS	DM	PubMed 26778469	Pathogenic	VUS
GJB2	Ser72Tyr	72	S72Y	E1	AR	DFNB1A	NA	NA	PM2, PP3	VUS	NA	NA	NA	VUS
GJB2	Ser72Ala	72	S72A	E1	AR	DFNB1A	NA	NA	PM2, PP3	VUS	NA	NA	NA	VUS
GJB2	Ser72Pro	72	S72P	E1	AR	DFNB1A	NA	NA	PM2, PP3	VUS	NA	NA	NA	VUS
GJB2	Ser72Thr	72	S72T	E1	AR	DFNB1A	NA	NA	PM2, PP3	VUS	NA	NA	NA	VUS
GJB2	His73Gln	73	H73Q	TM2	AR	DFNB1A	NA	NA	PM2, PP3	VUS	NA	NA	NA	VUS
GJB2	His73Leu	73	H73L	TM2	AR	DFNB1A	NA	NA	PM2, PP3	VUS	NA	NA	NA	VUS
GJB2	His73Arg	73	H73R	TM2	AD	PPK syndrome	VCV000017037	Pathogenic	PS3_Supporting, PM2, PP1, PP3, PP4	likely pathogenic	DM	PubMed 17993581	Pathogenic	Pathogenic
GJB2	His73Pro	73	H73P	TM2	AR	DFNB1A	NA	NA	PM2, PP3	VUS	NA	NA	NA	VUS
GJB2	His73Tyr	73	H73Y	TM2	AR	DFNB1A	NA	NA	PM2, PM3_Supporting, PP3	VUS	DM	PubMed 24013081	Pathogenic	VUS
GJB2	His73Asp	73	H73D	TM2	AR	DFNB1A	NA	NA	PM2, PP3	VUS	NA	NA	NA	VUS
GJB2	His73Asn	73	H73N	TM2	AR	DFNB1A	NA	NA	PM2, PP3	VUS	NA	NA	NA	VUS
GJB2	Ile74Met	74	I74M	TM2	AR	DFNB1A	NA	NA	PM2, PP3	VUS	NA	NA	NA	VUS
GJB2	Ile74Ser	74	I74S	TM2	AR	DFNB1A	NA	NA	PM2, PP3	VUS	NA	NA	NA	VUS
GJB2	Ile74Thr	74	I74T	TM2	AR	DFNB1A	VCV000992241	VUS	PM2, PP3	VUS	NA	NA	NA	VUS
GJB2	Ile74Asn	74	I74N	TM2	AR	DFNB1A	NA	NA	PM2, PP3	VUS	NA	NA	NA	VUS
GJB2	Ile74Phe	74	I74F	TM2	AR	DFNB1A	NA	NA	PM2, PP3	VUS	NA	NA	NA	VUS
GJB2	Ile74Val	74	I74V	TM2	AR	DFNB1A	NA	NA	PM2	VUS	NA	NA	NA	VUS
GJB2	Ile74Leu	74	I74L	TM2	AR	DFNB1A	NA	NA	PM2, PP3	VUS	NA	NA	NA	VUS
GJB2	Arg75Leu	75	R75L	TM2	AR	DFNB1A	NA	NA	PM2, PP3	VUS	NA	NA	NA	VUS
GJB2	Arg75Pro	75	R75P	TM2	AR	DFNB1A	NA	NA	PM2, PP3	VUS	NA	NA	NA	VUS
GJB2	Arg75Gln	75	R75Q	TM2	AD	PPK syndrome	VCV000017027	Pathogenic	PS3_Moderate, PS4_Supporting, PM2, PP1_Strong, PP3, PP4	Pathogenic	DM	PubMed 12372058	Pathogenic	Pathogenic
GJB2	Arg75Trp	75	R75W	TM2	AD	PPK syndrome	VCV000017011	Pathogenic	PS2, PS3, PS4_Supporting, PM2, PP3, PP4	Pathogenic	DM	PubMed 9856479	Pathogenic	Pathogenic
GJB2	Arg75Gly	75	R75G	TM2	AR	DFNB1A	VCV000560666	likely pathogenic	PM2, PP3	VUS	NA	NA	likely pathogenic	likely pathogenic
GJB2	Leu76Arg	76	L76R	TM2	AR	DFNB1A	NA	likely pathogenic	PM2, PM5, PP3	VUS	NA	NA	NA	VUS
GJB2	Leu76Pro	76	L76P	TM2	AR	DFNB1A	VCV000044731	likely pathogenic	PM2, PM3, PP1, PP3	likely pathogenic	DM	PubMed 17666888	likely pathogenic	likely pathogenic
GJB2	Leu76Gln	76	L76Q	TM2	AR	DFNB1A	NA	likely pathogenic	PM2, PM5, PP3	VUS	NA	NA	NA	VUS
GJB2	Leu76Val	76	L76V	TM2	AR	DFNB1A	VCV000560667	VUS	PM2, PM5, PP3	VUS	NA	NA	VUS	VUS
GJB2	Leu76Ile	76	L76I	TM2	AR	DFNB1A	NA	NA	PM2, PM5, PP3	VUS	NA	NA	NA	VUS
GJB2	Trp77Cys	77	W77C	TM2	AR	DFNB1A	NA	NA	PM2, PM5, PP3	VUS	NA	NA	NA	VUS
GJB2	Trp77Leu	77	W77L	TM2	AR	DFNB1A	NA	NA	PM2, PM5, PP3	VUS	NA	NA	NA	VUS
GJB2	Trp77Ser	77	W77S	TM2	AR	DFNB1A	NA	NA	PM2, PM5, PP3	VUS	NA	NA	NA	VUS
GJB2	Trp77Gly	77	W77G	TM2	AR	DFNB1A	NA	NA	PM2, PM5, PP3	VUS	NA	NA	NA	VUS
GJB2	Trp77Arg	77	W77R	TM2	AR	DFNB1A	VCV000017003	Pathogenic	PS3_Moderate, PM2_Supporting, PM3_VeryStrong, PP3	Pathogenic	DM	PubMed 9328482	Pathogenic	Pathogenic
GJB2	Ala78Val	78	A78V	TM2	AR	DFNB1A	NA	NA	PM2, PM5	VUS	DM	PubMed 34325055	VUS	VUS
GJB2	Ala78Gly	78	A78G	TM2	AR	DFNB1A	NA	NA	PM2, PM5, PP3	VUS	NA	NA	NA	VUS
GJB2	Ala78Asp	78	A78D	TM2	AR	DFNB1A	VCV001066933	likely pathogenic	PM2, PM5, PP3	VUS	NA	NA	NA	VUS
GJB2	Ala78Ser	78	A78S	TM2	AR	DFNB1A	VCV000975155	likely pathogenic	PM2, PM5, PP3	VUS	DM	PubMed 24158611	Pathogenic	likely pathogenic
GJB2	Ala78Pro	78	A78P	TM2	AR	DFNB1A	NA	likely pathogenic	PM2, PM5, PP3	VUS	NA	NA	NA	VUS
GJB2	Ala78Thr	78	A78T	TM2	AR	DFNB1A	VCV001297076	likely pathogenic	PM2, PM3_Strong, PP1_Moderate, PP3	likely pathogenic	DM	PubMed 14556203	Pathogenic	likely pathogenic
GJB2	Leu79Arg	79	L79R	TM2	AR	DFNB1A	NA	NA	PM2, PP3	VUS	NA	NA	VUS	VUS
GJB2	Leu79Pro	79	L79P	TM2	AR	DFNB1A	VCV000549949	VUS	PM2, PM3, PP3	VUS	DM	PubMed 11439000	Pathogenic	VUS
GJB2	Leu79Gln	79	L79Q	TM2	AR	DFNB1A	NA	NA	PM2, PP3	VUS	NA	NA	NA	VUS
GJB2	Leu79Val	79	L79V	TM2	AR	DFNB1A	NA	NA	PM2, PP3	VUS	DM	PubMed 21287563	Pathogenic	VUS
GJB2	Leu79Met	79	L79M	TM2	AR	DFNB1A	NA	NA	PM2, PP3	VUS	NA	NA	NA	VUS
GJB2	Gln80His	80	Q80H	TM2	AR	DFNB1A	NA	NA	PM2, PM3, PP1, PP3	likely pathogenic	DM	PubMed 30473554	Pathogenic	likely pathogenic
GJB2	Gln80Leu	80	Q80L	TM2	AR	DFNB1A	NA	NA	PM2, PM3_Supporting, PM5_Strong, PP3	likely pathogenic	DM	PubMed 15666300	Pathogenic	likely pathogenic
GJB2	Gln80Arg	80	Q80R	TM2	AR	DFNB1A	NA	NA	PM2, PM3_Supporting, PM5_Strong, PP3	likely pathogenic	DM	PubMed 12791041	Pathogenic	likely pathogenic
GJB2	Gln80Pro	80	Q80P	TM2	AR	DFNB1A	VCV000177735	Pathogenic/likely pathogenic	PM2, PM3_Strong, PP3	likely pathogenic	DM	PubMed 12325027	Pathogenic	Pathogenic
GJB2	Gln80Glu	80	Q80E	TM2	AR	DFNB1A	NA	NA	PM2, PM5_Strong, PP3	likely pathogenic	NA	NA	NA	likely pathogenic
GJB2	Gln80Lys	80	Q80K	TM2	AR	DFNB1A	VCV001067767	likely pathogenic	PM2, PM3, PM5_Strong, PP3	likely pathogenic	DM	PubMed 15855033	Pathogenic	likely pathogenic
GJB2	Leu81Arg	81	L81R	TM2	AR	DFNB1A	NA	NA	PM2, PM3_Supporting, PP3	VUS	DM	PubMed 31992338	Pathogenic	VUS
GJB2	Leu81Pro	81	L81P	TM2	AR	DFNB1A	NA	NA	PM2, PP3	VUS	NA	NA	NA	VUS
GJB2	Leu81Gln	81	L81Q	TM2	AR	DFNB1A	NA	NA	PM2, PP3	VUS	NA	NA	NA	VUS
GJB2	Leu81Val	81	L81V	TM2	AR	DFNB1A	VCV000311372	Conflicting	PM2_Supporting, PP3	VUS	DM	PubMed 17666888	Pathogenic	VUS
GJB2	Leu81Met	81	L81M	TM2	AR	DFNB1A	NA	NA	PM2, PP3	VUS	NA	NA	NA	VUS
GJB2	Ile82Met	82	I82M	TM2	AR	DFNB1A	VCV000188756	Pathogenic/likely pathogenic	PS3_Supporting, PM2, PM3_VeryStrong, PP3	Pathogenic	DM	PubMed 12112666	Pathogenic	Pathogenic
GJB2	Ile82Ser	82	I82S	TM2	AR	DFNB1A	NA	NA	PM2, PM5, PP3	VUS	NA	NA	NA	VUS
GJB2	Ile82Thr	82	I82T	TM2	AR	DFNB1A	NA	NA	PM2, PM5, PP3	VUS	NA	NA	NA	VUS
GJB2	Ile82Asn	82	I82N	TM2	AR	DFNB1A	NA	NA	PM2, PM3_Supporting, PM5, PP3	likely pathogenic	DM	PubMed 28405014	Pathogenic	likely pathogenic
GJB2	Ile82Phe	82	I82F	TM2	AR	DFNB1A	NA	NA	PM2, PM5, PP3	VUS	NA	NA	NA	VUS
GJB2	Ile82Val	82	I82V	TM2	AR	KID syndrome	VCV000599264	likely pathogenic	PM2, PM5, PP1, PP3, PP4	likely pathogenic	DM	PubMed: No PubMed ID	likely pathogenic	likely pathogenic
GJB2	Ile82Leu	82	I82L	TM2	AR	DFNB1A	NA	NA	PM2, PM5, PP3	VUS	NA	NA	NA	VUS
GJB2	Phe83Leu	83	F83L	TM2	NA	NA	VCV000044732	Benign/likely benign	BS1_Supporting, BS3_Supporting, BP2	likely benign	DM?	PubMed 12325027	likely benign	Benign
GJB2	Phe83Cys	83	F83C	TM2	AR	DFNB1A	NA	NA	PM2, PP3	VUS	NA	NA	NA	VUS
GJB2	Phe83Ser	83	F83S	TM2	AR	DFNB1A	NA	NA	PM2, PP3	VUS	NA	NA	NA	VUS
GJB2	Phe83Tyr	83	F83Y	TM2	AR	DFNB1A	NA	NA	PM2, PP3	VUS	NA	NA	NA	VUS
GJB2	Phe83Val	83	F83V	TM2	AR	DFNB1A	NA	NA	PM2, PP3	VUS	NA	NA	NA	VUS
GJB2	Phe83Ile	83	F83I	TM2	AR	DFNB1A	NA	NA	PM2	VUS	DM?	PubMed 19235794	likely pathogenic	VUS
GJB2	Val84Gly	84	V84G	TM2	AR	DFNB1A	NA	NA	PM2, PM5_Strong, PP3	likely pathogenic	NA	NA	NA	likely pathogenic
GJB2	Val84Ala	84	V84A	TM2	AR	DFNB1A	NA	NA	PM2, PM3, PM5_Strong, PP3	likely pathogenic	DM	PubMed 12325027	Pathogenic	likely pathogenic
GJB2	Val84Glu	84	V84E	TM2	AR	DFNB1A	NA	NA	PM2, PM5_Strong, PP3	likely pathogenic	NA	NA	NA	likely pathogenic
GJB2	Val84Leu	84	V84L	TM2	AR	DFNB1A	VCV000167134 VCV000017032	Pathogenic	PS3_Supporting, PM2, PM3_VeryStrong, PP1, PP3	Pathogenic	DM	PubMed 9529365	Pathogenic	Pathogenic
GJB2	Val84Met	84	V84M	TM2	AR	DFNB1A	VCV000017036	Pathogenic	PS3_Moderate, PM2, PM3_VeryStrong, PP1, PP3	Pathogenic	DM?	PubMed 12865758	Pathogenic	Pathogenic
GJB2	Ser85Phe	85	S85F	TM2	AR	DFNB1A	NA	NA	PM2, PP3	VUS	NA	NA	NA	VUS
GJB2	Ser85Cys	85	S85C	TM2	AR	DFNB1A	NA	NA	PM2, PP3	VUS	NA	NA	NA	VUS
GJB2	Ser85Tyr	85	S85Y	TM2	AR	DFNB1A	NA	NA	PS3_Supporting, PM2, PP3	VUS	DM?	PubMed: No PubMed ID	likely pathogenic	VUS
GJB2	Ser85Ala	85	S85A	TM2	AR	DFNB1A	NA	NA	PM2	VUS	NA	NA	NA	VUS
GJB2	Ser85Pro	85	S85P	TM2	AR	DFNB1A	NA	NA	PM2, PM3_Supporting, PP3	VUS	DM	PubMed 10983956	Pathogenic	VUS
GJB2	Ser85Thr	85	S85T	TM2	AR	DFNB1A	NA	NA	PM2	VUS	NA	NA	NA	VUS
GJB2	Thr86Met	86	T86M	TM2	AR	DFNB1A	VCV000553341	VUS	PM2, PM3_Supporting, PP1_Moderate, PP3	likely pathogenic	DM?	PubMed 17041943	likely pathogenic	likely pathogenic
GJB2	Thr86Arg	86	T86R	TM2	AR	DFNB1A	VCV000631697	Conflicting	PS3_Supporting, PM2, PM3_VeryStrong, PP1_Strong, PP3	Pathogenic	DM	PubMed 12560944	Pathogenic	Pathogenic
GJB2	Thr86Lys	86	T86K	TM2	AR	DFNB1A	NA	NA	PM2, PM5_Strong, PP3	likely pathogenic	NA	NA	NA	likely pathogenic
GJB2	Thr86Ser	86	T86S	TM2	AR	DFNB1A	NA	NA	PM2, PM5_Strong, PP3	likely pathogenic	NA	NA	NA	likely pathogenic
GJB2	Thr86Ala	86	T86A	TM2	AR	DFNB1A	NA	NA	PM2, PM5_Strong, PP3	likely pathogenic	NA	NA	NA	likely pathogenic
GJB2	Thr86Pro	86	T86P	TM2	AR	DFNB1A	NA	NA	PM2, PM5_Strong, PP3	likely pathogenic	NA	NA	NA	likely pathogenic
GJB2	Pro87Leu	87	P87L	TM2	AR	DFNB1A	VCV000438616	VUS	PS3_Moderate, PM2, PP3	VUS	NA	NA	VUS	VUS
GJB2	Pro87Arg	87	P87R	TM2	AR	DFNB1A	NA	NA	PM2, PP3	VUS	NA	NA	NA	VUS
GJB2	Pro87Gln	87	P87Q	TM2	AR	DFNB1A	NA	NA	PM2, PP3	VUS	NA	NA	NA	VUS
GJB2	Pro87Ser	87	P87S	TM2	AR	DFNB1A	NA	NA	PM2, PP3	VUS	NA	NA	NA	VUS
GJB2	Pro87Ala	87	P87A	TM2	AR	DFNB1A	NA	NA	PM2, PP3	VUS	NA	NA	NA	VUS
GJB2	Pro87Thr	87	P87T	TM2	AR	DFNB1A	NA	NA	PM2, PP3	VUS	NA	NA	NA	VUS
GJB2	Ala88Val	88	A88V	TM2	AD	KID syndrome	VCV001458348	Pathogenic	PS2, PS3_Supporting, PS4_Moderate, PM2, PP3, PP4	Pathogenic	DM	PubMed 20629838	Pathogenic	Pathogenic
GJB2	Ala88Gly	88	A88G	TM2	AR	DFNB1A	VCV000557527	VUS	PM2, PM3_Supporting, PP3	VUS	DM	PubMed 18990456	Pathogenic	VUS
GJB2	Ala88Glu	88	A88E	TM2	AR	DFNB1A	NA	NA	PM2, PM3_Supporting, PP3	VUS	DM?	PubMed 21162657	likely pathogenic	VUS
GJB2	Ala88Ser	88	A88S	TM2	AR	DFNB1A	NA	NA	PS3_Supporting, PM2	VUS	DM	PubMed 12107817	Pathogenic	VUS
GJB2	Ala88Pro	88	A88P	TM2	AR	DFNB1A	NA	NA	PM2, PP3	VUS	DM	PubMed 20022641	Pathogenic	VUS
GJB2	Ala88Thr	88	A88T	TM2	AR	DFNB1A	NA	NA	PM2	VUS	NA	NA	NA	VUS
GJB2	Leu89Arg	89	L89R	TM2	AR	DFNB1A	NA	NA	PM2, PP3	VUS	NA	NA	NA	VUS
GJB2	Leu89Pro	89	L89P	TM2	AR	DFNB1A	VCV001490598	likely pathogenic	PM2, PM3, PP3	VUS	DM	PubMed 28405014	Pathogenic	VUS
GJB2	Leu89His	89	L89H	TM2	AR	DFNB1A	NA	NA	PM2, PP3	VUS	NA	NA	NA	VUS
GJB2	Leu89Phe	89	L89F	TM2	AR	DFNB1A	VCV000437829	VUS	PM2, PP3	VUS	NA	NA	VUS	VUS
GJB2	Leu89Val	89	L89V	TM2	AR	DFNB1A	NA	NA	PM2, PP3	VUS	NA	NA	NA	VUS
GJB2	Leu89Ile	89	L89I	TM2	AR	DFNB1A	NA	NA	PM2, PP3	VUS	NA	NA	NA	VUS
GJB2	Leu90Arg	90	L90R	TM2	AR	DFNB1A	NA	NA	PM2, PM5, PP3	VUS	DM	PubMed 21287563	Pathogenic	VUS
GJB2	Leu90Pro	90	L90P	TM2	AR	DFNB1A	VCV000017016	Conflicting	PS3_Moderate, PM3_VeryStrong, PP3, BS1_Supporting	Pathogenic	DM	PubMed 10218527	Pathogenic	Pathogenic
GJB2	Leu90Gln	90	L90Q	TM2	AR	DFNB1A	NA	NA	PM2, PM5, PP3	VUS	NA	NA	NA	VUS
GJB2	Leu90Val	90	L90V	TM2	AR	DFNB1A	NA	NA	PM2, PM3_Supporting, PM5, PP3	likely pathogenic	DM	PubMed 12925341	Pathogenic	likely pathogenic
GJB2	Leu90Ile	90	L90I	TM2	AR	DFNB1A	NA	NA	PM2, PM5	VUS	NA	NA	NA	VUS
GJB2	Val91Gly	91	V91G	TM2	AR	DFNB1A	NA	NA	PM2, PP3	VUS	NA	NA	NA	VUS
GJB2	Val91Ala	91	V91A	TM2	AR	DFNB1A	NA	NA	PM2, PP3	VUS	NA	NA	NA	VUS
GJB2	Val91Glu	91	V91E	TM2	AR	DFNB1A	NA	NA	PM2, PP3	VUS	NA	NA	NA	VUS
GJB2	Val91Leu	91	V91L	TM2	AR	DFNB1A	NA	NA	PM2, PP3	VUS	NA	NA	NA	VUS
GJB2	Val91Met	91	V91M	TM2	AR	DFNB1A	NA	NA	PM2, PP3	VUS	NA	NA	NA	VUS
GJB2	Ala92Val	92	A92V	TM2	AR	DFNB1A	VCV000995072	VUS	PM2	VUS	NA	NA	NA	VUS
GJB2	Ala92Gly	92	A92G	TM2	AR	DFNB1A	NA	NA	PM2, PP3	VUS	NA	NA	NA	VUS
GJB2	Ala92Asp	92	A92D	TM2	AR	DFNB1A	NA	NA	PM2, PP3	VUS	NA	NA	NA	VUS
GJB2	Ala92Ser	92	A92S	TM2	AR	DFNB1A	NA	NA	PM2, PP3	VUS	NA	NA	NA	VUS
GJB2	Ala92Pro	92	A92P	TM2	AR	DFNB1A	NA	NA	PM2, PP3	VUS	NA	NA	NA	VUS
GJB2	Ala92Thr	92	A92T	TM2	AR	DFNB1A	NA	NA	PM2, PP3	VUS	NA	NA	NA	VUS
GJB2	Met93Ile	93	M93I	TM2	AR	DFNB1A	VCV000044733	likely pathogenic	PM2, PM3_Strong, PP3	likely pathogenic	DM	PubMed 12172394	likely pathogenic	likely pathogenic
GJB2	Met93Arg	93	M93R	TM2	AR	DFNB1A	NA	NA	PM2, PM5, PP3	VUS	NA	NA	NA	VUS
GJB2	Met93Thr	93	M93T	TM2	AR	DFNB1A	VCV000551851	VUS	PM2, PM5, PP3	VUS	DM	PubMed 17666888	Pathogenic	VUS
GJB2	Met93Lys	93	M93K	TM2	AR	DFNB1A	NA	NA	PM2, PM5, PP3	VUS	NA	NA	NA	VUS
GJB2	Met93Leu	93	M93L	TM2	AR	DFNB1A	NA	NA	PM2, PM5, PP3	VUS	NA	NA	NA	VUS
GJB2	Met93Val	93	M93V	TM2	AR	DFNB1A	NA	NA	PM2, PM5, PP3	VUS	DM?	PubMed 30693673	likely pathogenic	VUS
GJB2	His94Gln	94	H94Q	TM2	AR	DFNB1A	NA	NA	PM2, PP3	VUS	NA	NA	VUS	VUS
GJB2	His94Leu	94	H94L	TM2	AR	DFNB1A	VCV000044734	VUS	PM2, PP3	VUS	NA	NA	VUS	VUS
GJB2	His94Arg	94	H94R	TM2	AR	DFNB1A	NA	NA	PM2, PP3	VUS	NA	NA	NA	VUS
GJB2	His94Pro	94	H94P	TM2	AR	DFNB1A	NA	NA	PM2, PP3	VUS	NA	NA	NA	VUS
GJB2	His94Tyr	94	H94Y	TM2	AR	DFNB1A	VCV000666834	VUS	PM2, PP3	VUS	NA	NA	VUS	VUS
GJB2	His94Asp	94	H94D	TM2	AR	DFNB1A	NA	NA	PM2, PP3	VUS	NA	NA	NA	VUS
GJB2	His94Asn	94	H94N	TM2	AR	DFNB1A	NA	NA	PM2, PP3	VUS	NA	NA	NA	VUS
GJB2	Val95Gly	95	V95G	TM2	AR	DFNB1A	NA	NA	PM2, PM5, PP3	VUS	NA	NA	NA	VUS
GJB2	Val95Ala	95	V95A	TM2	AR	DFNB1A	VCV000496217	VUS	PM2, PM5, PP3	VUS	NA	NA	VUS	VUS
GJB2	Val95Glu	95	V95E	TM2	AR	DFNB1A	NA	NA	PM2, PM5, PP3	VUS	NA	NA	NA	VUS
GJB2	Val95Leu	95	V95L	TM2	AR	DFNB1A	NA	NA	PM2, PM5, PP3	VUS	NA	NA	NA	VUS
GJB2	Val95Met	95	V95M	TM2	AR	DFNB1A	VCV000044735	Pathogenic/likely pathogenic	PS3_Supporting, PM2, PM3_VeryStrong, PP1, PP3	Pathogenic	DM	PubMed 9529365	Pathogenic	Pathogenic
GJB2	Ala96Val	96	A96V	TM2	AR	DFNB1A	NA	NA	PM2, PP3	VUS	NA	NA	NA	VUS
GJB2	Ala96Gly	96	A96G	TM2	AR	DFNB1A	VCV000882688	VUS	PM2, PP3	VUS	NA	NA	VUS	VUS
GJB2	Ala96Asp	96	A96D	TM2	AR	DFNB1A	NA	NA	PM2, PP3	VUS	NA	NA	NA	VUS
GJB2	Ala96Ser	96	A96S	TM2	AR	DFNB1A	NA	NA	PM2, PP3	VUS	NA	NA	NA	VUS
GJB2	Ala96Pro	96	A96P	TM2	AR	DFNB1A	NA	NA	PM2, PP3	VUS	NA	NA	NA	VUS
GJB2	Ala96Thr	96	A96T	TM2	AR	DFNB1A	NA	NA	PM2, PP3	VUS	NA	NA	NA	VUS
GJB2	Tyr97Phe	97	Y97F	TM2	AR	DFNB1A	NA	NA	PM2, PP3	VUS	NA	NA	NA	VUS
GJB2	Tyr97Cys	97	Y97C	TM2	AR	DFNB1A	NA	NA	PM2, PP3	VUS	NA	NA	NA	VUS
GJB2	Tyr97Ser	97	Y97S	TM2	AR	DFNB1A	NA	NA	PM2, PP3	VUS	NA	NA	NA	VUS
GJB2	Tyr97Asp	97	Y97D	TM2	AR	DFNB1A	NA	NA	PM2, PP3	VUS	NA	NA	NA	VUS
GJB2	Tyr97His	97	Y97H	TM2	AR	DFNB1A	NA	NA	PM2	VUS	NA	NA	NA	VUS
GJB2	Tyr97Asn	97	Y97N	TM2	AR	DFNB1A	NA	NA	PM2, PP3	VUS	NA	NA	NA	VUS
GJB2	Arg98Leu	98	R98L	TM2	AR	DFNB1A	NA	NA	PM2	VUS	NA	NA	NA	VUS
GJB2	Arg98Pro	98	R98P	TM2	AR	DFNB1A	NA	NA	PM2, PM3	VUS	DM	PubMed 26043044	Pathogenic	VUS
GJB2	Arg98Gln	98	R98Q	TM2	AR	DFNB1A	NA	NA	PM2	VUS	DM	PubMed 10376574	Pathogenic	VUS
GJB2	Arg98Trp	98	R98W	TM2	AR	DFNB1A	NA	NA	PM2, PM3_Supporting, PP3	VUS	DM	PubMed 22321824	Pathogenic	VUS
GJB2	Arg98Gly	98	R98G	TM2	AR	DFNB1A	NA	NA	PM2	VUS	NA	NA	VUS	VUS
GJB2	Arg99Ser	99	R99S	TM2	AR	DFNB1A	NA	NA	PM2	VUS	NA	NA	NA	VUS
GJB2	Arg99Ile	99	R99I	TM2	AR	DFNB1A	NA	NA	PM2	VUS	NA	NA	NA	VUS
GJB2	Arg99Thr	99	R99T	TM2	AR	DFNB1A	NA	NA	PM2	VUS	NA	NA	NA	VUS
GJB2	Arg99Lys	99	R99K	TM2	AR	DFNB1A	NA	NA	PM2	VUS	NA	NA	NA	VUS
GJB2	Arg99Gly	99	R99G	TM2	AR	DFNB1A	NA	NA	PM2	VUS	NA	NA	NA	VUS
GJB2	His100Gln	100	H100Q	TM2	AR	DFNB1A	NA	NA	PM2, PM5_Strong	likely pathogenic	DM	PubMed 20234132	Pathogenic	likely pathogenic
GJB2	His100Leu	100	H100L	TM2	AR	DFNB1A	VCV000633242	likely pathogenic	PS3_Supporting, PM2, PM3, PP3	likely pathogenic	DM	PubMed 16950989	likely pathogenic	likely pathogenic
GJB2	His100Arg	100	H100R	TM2	AR	DFNB1A	NA	NA	PM2, PM5_Strong	likely pathogenic	NA	NA	NA	likely pathogenic
GJB2	His100Pro	100	H100P	TM2	AR	DFNB1A	NA	likely pathogenic	PM2, PM3, PM5_Strong, PP3	likely pathogenic	DM	PubMed 16380907	Pathogenic	likely pathogenic
GJB2	His100Tyr	100	H100Y	TM2	AR	DFNB1A	VCV000158607	Pathogenic/likely pathogenic	PS3_Supporting, PM2, PM3_VeryStrong, PP3	Pathogenic	DM	PubMed 10376574	Pathogenic	Pathogenic
GJB2	His100Asp	100	H100D	TM2	AR	DFNB1A	NA	NA	PM2, PM5_Strong, PP3	likely pathogenic	NA	NA	NA	likely pathogenic
GJB2	His100Asn	100	H100N	TM2	AR	DFNB1A	NA	NA	PM2, PM5_Strong	likely pathogenic	NA	NA	NA	likely pathogenic
GJB2	Glu101Asp	101	E101D	TM2	AR	DFNB1A	NA	NA	PM2	VUS	NA	NA	NA	VUS
GJB2	Glu101Val	101	E101V	TM2	AR	DFNB1A	NA	NA	PM2	VUS	NA	NA	NA	VUS
GJB2	Glu101Gly	101	E101G	TM2	AR	DFNB1A	NA	NA	PM2, PM3_Supporting	VUS	DM	PubMed 10680928	Pathogenic	VUS
GJB2	Glu101Ala	101	E101A	TM2	AR	DFNB1A	NA	NA	PM2	VUS	NA	NA	NA	VUS
GJB2	Glu101Gln	101	E101Q	TM2	AR	DFNB1A	NA	NA	PM2	VUS	NA	NA	NA	VUS
GJB2	Glu101Lys	101	E101K	TM2	AR	DFNB1A	NA	NA	PM2	VUS	NA	NA	NA	VUS
GJB2	Lys102Asn	102	K102N	TM2	AR	DFNB1A	NA	NA	PM2	VUS	NA	NA	VUS	VUS
GJB2	Lys102Met	102	K102M	TM2	AR	DFNB1A	NA	NA	PM2	VUS	NA	NA	NA	VUS
GJB2	Lys102Arg	102	K102R	TM2	AR	DFNB1A	NA	NA	PM2	VUS	NA	NA	NA	VUS
GJB2	Lys102Thr	102	K102T	TM2	AR	DFNB1A	NA	NA	PM2	VUS	NA	NA	NA	VUS
GJB2	Lys102Glu	102	K102E	TM2	AR	DFNB1A	NA	NA	PM2	VUS	NA	NA	NA	VUS
GJB2	Lys102Gln	102	K102Q	TM2	AR	DFNB1A	NA	NA	PM2	VUS	NA	NA	NA	VUS
GJB2	Lys103Asn	103	K103N	TM2	AR	DFNB1A	NA	NA	PM2	VUS	NA	NA	NA	VUS
GJB2	Lys103Met	103	K103M	TM2	AR	DFNB1A	NA	NA	PM2, PP3	VUS	NA	NA	NA	VUS
GJB2	Lys103Arg	103	K103R	TM2	AR	DFNB1A	VCV001305927	VUS	PM2	VUS	NA	NA	VUS	VUS
GJB2	Lys103Thr	103	K103T	TM2	AR	DFNB1A	NA	NA	PM2, PP3	VUS	NA	NA	NA	VUS
GJB2	Lys103Glu	103	K103E	TM2	AR	DFNB1A	NA	NA	PM2, PP3	VUS	NA	NA	NA	VUS
GJB2	Lys103Gln	103	K103Q	TM2	AR	DFNB1A	NA	NA	PM2	VUS	NA	NA	NA	VUS
GJB2	Arg104Ser	104	R104S	TM2	AR	DFNB1A	NA	NA	PM2	VUS	NA	NA	VUS	VUS
GJB2	Arg104Met	104	R104M	TM2	AR	DFNB1A	NA	NA	PM2, PP3	VUS	NA	NA	NA	VUS
GJB2	Arg104Thr	104	R104T	TM2	AR	DFNB1A	NA	NA	PM2, PP3	VUS	NA	NA	NA	VUS
GJB2	Arg104Lys	104	R104K	TM2	AR	DFNB1A	NA	NA	PM2	VUS	NA	NA	NA	VUS
GJB2	Arg104Trp	104	R104W	TM2	AR	DFNB1A	NA	NA	PM2, PP3	VUS	NA	NA	NA	VUS
GJB2	Arg104Gly	104	R104G	TM2	AR	DFNB1A	NA	NA	PM2	VUS	NA	NA	NA	VUS
GJB2	Lys105Asn	105	K105N	TM2	AR	DFNB1A	NA	NA	PM2	VUS	NA	NA	NA	VUS
GJB2	Lys105Met	105	K105M	TM2	AR	DFNB1A	NA	NA	PM2	VUS	NA	NA	NA	VUS
GJB2	Lys105Arg	105	K105R	TM2	AR	DFNB1A	NA	NA	PM2	VUS	DM	PubMed 17567887	Pathogenic	VUS
GJB2	Lys105Thr	105	K105T	TM2	AR	DFNB1A	NA	NA	PM2	VUS	NA	NA	NA	VUS
GJB2	Lys105Glu	105	K105E	TM2	AR	DFNB1A	NA	NA	PM2	VUS	NA	NA	NA	VUS
GJB2	Lys105Gln	105	K105Q	TM2	AR	DFNB1A	NA	NA	PM2	VUS	NA	NA	NA	VUS
GJB2	Phe106Leu	106	F106L	TM2	AR	DFNB1A	VCV000551991	VUS	PM2	VUS	DM?	PubMed 26178431	likely pathogenic	VUS
GJB2	Phe106Cys	106	F106C	TM2	AR	DFNB1A	NA	NA	PM2	VUS	NA	NA	NA	VUS
GJB2	Phe106Ser	106	F106S	TM2	AR	DFNB1A	NA	NA	PM2	VUS	NA	NA	VUS	VUS
GJB2	Phe106Tyr	106	F106Y	TM2	AR	DFNB1A	NA	NA	PM2	VUS	DM?	PubMed 22384008	likely pathogenic	VUS
GJB2	Phe106Val	106	F106V	TM2	AR	DFNB1A	NA	NA	PM2	VUS	NA	NA	NA	VUS
GJB2	Phe106Ile	106	F106I	TM2	AR	DFNB1A	NA	NA	PM2	VUS	NA	NA	NA	VUS
GJB2	Ile107Met	107	I107M	TM2	AR	DFNB1A	NA	NA	PM2	VUS	NA	NA	NA	VUS
GJB2	Ile107Ser	107	I107S	TM2	AR	DFNB1A	NA	NA	PM2	VUS	NA	NA	NA	VUS
GJB2	Ile107Thr	107	I107T	TM2	AR	DFNB1A	NA	NA	PM2	VUS	NA	NA	NA	VUS
GJB2	Ile107Asn	107	I107N	TM2	AR	DFNB1A	NA	NA	PM2	VUS	NA	NA	NA	VUS
GJB2	Ile107Phe	107	I107F	TM2	AR	DFNB1A	NA	NA	PM2	VUS	NA	NA	NA	VUS
GJB2	Ile107Val	107	I107V	TM2	AR	DFNB1A	NA	NA	PM2	VUS	DM?	PubMed 30693673	likely pathogenic	VUS
GJB2	Ile107Leu	107	I107L	TM2	AR	DFNB1A	NA	NA	PM2	VUS	NA	NA	likely benign	VUS
GJB2	Lys108Asn	108	K108N	TM2	AR	DFNB1A	NA	NA	PM2	VUS	NA	NA	NA	VUS
GJB2	Lys108Met	108	K108M	TM2	AR	DFNB1A	NA	NA	PM2	VUS	NA	NA	NA	VUS
GJB2	Lys108Arg	108	K108R	TM2	AR	DFNB1A	NA	NA	PM2	VUS	NA	NA	NA	VUS
GJB2	Lys108Thr	108	K108T	TM2	AR	DFNB1A	NA	NA	PM2	VUS	NA	NA	NA	VUS
GJB2	Lys108Glu	108	K108E	TM2	AR	DFNB1A	VCV000989604	VUS	PM2	VUS	NA	NA	NA	VUS
GJB2	Lys108Gln	108	K108Q	TM2	AR	DFNB1A	NA	NA	PM2	VUS	NA	NA	NA	VUS
GJB2	Gly109Val	109	G109V	TM2	AR	DFNB1A	VCV000975154	likely pathogenic	PS3_Moderate, PM2, PM3	likely pathogenic	DM	PubMed 19051073	likely pathogenic	likely pathogenic
GJB2	Gly109Ala	109	G109A	TM2	AR	DFNB1A	NA	NA	PM2, PM5	VUS	NA	NA	NA	VUS
GJB2	Gly109Glu	109	G109E	TM2	AR	DFNB1A	VCV001064972	VUS	PM2_Supporting, PM5	VUS	DM	PubMed 22695344	Pathogenic	VUS
GJB2	Gly109Trp	109	G109W	TM2	AR	DFNB1A	NA	NA	PM2, PM5	VUS	NA	NA	NA	VUS
GJB2	Gly109Arg	109	G109R	TM2	AR	DFNB1A	NA	NA	PM2, PM5	VUS	NA	NA	NA	VUS
GJB2	Glu110Asp	110	E110D	CL	AR	DFNB1A	NA	NA	PM2	VUS	NA	NA	NA	VUS
GJB2	Glu110Val	110	E110V	CL	AR	DFNB1A	NA	NA	PM2	VUS	NA	NA	NA	VUS
GJB2	Glu110Gly	110	E110G	CL	AR	DFNB1A	NA	NA	PM2	VUS	NA	NA	NA	VUS
GJB2	Glu110Ala	110	E110A	CL	AR	DFNB1A	NA	NA	PM2	VUS	NA	NA	NA	VUS
GJB2	Glu110Gln	110	E110Q	CL	AR	DFNB1A	NA	NA	PM2	VUS	NA	NA	NA	VUS
GJB2	Glu110Lys	110	E110K	CL	AR	DFNB1A	NA	NA	PM2, PM3_Supporting	VUS	DM?	PubMed 21388256	likely pathogenic	VUS
GJB2	Ile111Met	111	I111M	CL	AR	DFNB1A	NA	NA	PM2	VUS	NA	NA	NA	VUS
GJB2	Ile111Arg	111	I111R	CL	AR	DFNB1A	NA	NA	PM2	VUS	NA	NA	NA	VUS
GJB2	Ile111Thr	111	I111T	CL	AR	DFNB1A	NA	NA	PM2	VUS	NA	NA	likely benign	VUS
GJB2	Ile111Lys	111	I111K	CL	AR	DFNB1A	NA	NA	PM2	VUS	NA	NA	NA	VUS
GJB2	Ile111Leu	111	I111L	CL	AR	DFNB1A	NA	NA	PM2	VUS	NA	NA	NA	VUS
GJB2	Ile111Val	111	I111V	CL	AR	DFNB1A	VCV000553587	VUS	PM2	VUS	DM	PubMed 15365987	Pathogenic	VUS
GJB2	Lys112Asn	112	K112N	CL	AR	DFNB1A	NA	NA	PM2, PM3_Supporting	VUS	DM	PubMed 22695344	Pathogenic	VUS
GJB2	Lys112Met	112	K112M	CL	AR	DFNB1A	NA	NA	PM2	VUS	DM?	PubMed 20497192	likely pathogenic	VUS
GJB2	Lys112Arg	112	K112R	CL	AR	DFNB1A	NA	NA	PM2	VUS	NA	NA	NA	VUS
GJB2	Lys112Thr	112	K112T	CL	AR	DFNB1A	NA	NA	PM2	VUS	NA	NA	NA	VUS
GJB2	Lys112Glu	112	K112E	CL	AR	DFNB1A	NA	NA	PM2	VUS	NA	NA	NA	VUS
GJB2	Lys112Gln	112	K112Q	CL	AR	DFNB1A	NA	NA	PM2	VUS	NA	NA	NA	VUS
GJB2	Ser113Arg	113	S113R	CL	AR	DFNB1A	VCV000021385	VUS	PS3_Moderate, PM2_Supporting, PM3_Supporting	VUS	DM	PubMed 9529365	Pathogenic	VUS
GJB2	Ser113Ile	113	S113I	CL	AR	DFNB1A	NA	NA	PM2	VUS	NA	NA	NA	VUS
GJB2	Ser113Thr	113	S113T	CL	AR	DFNB1A	NA	NA	PM2	VUS	NA	NA	NA	VUS
GJB2	Ser113Asn	113	S113N	CL	AR	DFNB1A	NA	NA	PM2	VUS	NA	NA	NA	VUS
GJB2	Ser113Cys	113	S113C	CL	AR	DFNB1A	NA	NA	PM2	VUS	NA	NA	NA	VUS
GJB2	Ser113Gly	113	S113G	CL	AR	DFNB1A	NA	NA	PM2	VUS	NA	NA	NA	VUS
GJB2	Glu114Asp	114	E114D	CL	AR	DFNB1A	NA	NA	PM2	VUS	NA	NA	NA	VUS
GJB2	Glu114Val	114	E114V	CL	AR	DFNB1A	NA	NA	PM2	VUS	NA	NA	NA	VUS
GJB2	Glu114Gly	114	E114G	CL	NA	NA	VCV000044739	Benign	BA1, BS2	Benign	DFP	PubMed 10983956	Benign	Benign
GJB2	Glu114Ala	114	E114A	CL	AR	DFNB1A	NA	NA	PM2	VUS	NA	NA	NA	VUS
GJB2	Glu114Gln	114	E114Q	CL	AR	DFNB1A	NA	NA	PM2	VUS	NA	NA	NA	VUS
GJB2	Glu114Lys	114	E114K	CL	AR	DFNB1A	VCV001328920	VUS	PM2_Supporting	VUS	DM	PubMed 30168495	Pathogenic	VUS
GJB2	Phe115Leu	115	F115L	CL	AR	DFNB1A	NA	NA	PM2	VUS	NA	NA	NA	VUS
GJB2	Phe115Cys	115	F115C	CL	AR	DFNB1A	NA	NA	PM2	VUS	DM	PubMed 15479191	Pathogenic	VUS
GJB2	Phe115Ser	115	F115S	CL	AR	DFNB1A	NA	NA	PM2	VUS	NA	NA	NA	VUS
GJB2	Phe115Tyr	115	F115Y	CL	AR	DFNB1A	NA	NA	PM2	VUS	NA	NA	NA	VUS
GJB2	Phe115Val	115	F115V	CL	AR	DFNB1A	NA	NA	PM2	VUS	NA	NA	likely benign	VUS
GJB2	Phe115Ile	115	F115I	CL	AR	DFNB1A	NA	NA	PM2	VUS	NA	NA	NA	VUS
GJB2	Lys116Asn	116	K116N	CL	AR	DFNB1A	NA	NA	PM2	VUS	NA	NA	NA	VUS
GJB2	Lys116Met	116	K116M	CL	AR	DFNB1A	NA	NA	PM2	VUS	NA	NA	NA	VUS
GJB2	Lys116Arg	116	K116R	CL	AR	DFNB1A	NA	NA	PM2	VUS	NA	NA	NA	VUS
GJB2	Lys116Thr	116	K116T	CL	AR	DFNB1A	NA	NA	PM2	VUS	NA	NA	NA	VUS
GJB2	Lys116Glu	116	K116E	CL	AR	DFNB1A	NA	NA	PM2	VUS	NA	NA	NA	VUS
GJB2	Lys116Gln	116	K116Q	CL	AR	DFNB1A	NA	NA	PM2	VUS	NA	NA	NA	VUS
GJB2	Asp117Glu	117	D117E	CL	AR	DFNB1A	NA	NA	PM2	VUS	NA	NA	NA	VUS
GJB2	Asp117Val	117	D117V	CL	AR	DFNB1A	NA	NA	PM2, PP3	VUS	NA	NA	VUS	VUS
GJB2	Asp117Gly	117	D117G	CL	AR	DFNB1A	VCV000044741	VUS	PM2	VUS	NA	NA	VUS	VUS
GJB2	Asp117Ala	117	D117A	CL	AR	DFNB1A	NA	NA	PM2	VUS	NA	NA	NA	VUS
GJB2	Asp117Tyr	117	D117Y	CL	AR	DFNB1A	VCV001210417	VUS	PM2, PP3	VUS	NA	NA	NA	VUS
GJB2	Asp117His	117	D117H	CL	AR	DFNB1A	NA	NA	PM2, BP2	VUS	NA	NA	NA	VUS
GJB2	Asp117Asn	117	D117N	CL	AR	DFNB1A	NA	NA	PM2	VUS	NA	NA	NA	VUS
GJB2	Ile118Met	118	I118M	CL	AR	DFNB1A	NA	NA	PM2	VUS	NA	NA	NA	VUS
GJB2	Ile118Ser	118	I118S	CL	AR	DFNB1A	NA	NA	PM2	VUS	NA	NA	NA	VUS
GJB2	Ile118Thr	118	I118T	CL	AR	DFNB1A	NA	NA	PM2	VUS	NA	NA	VUS	VUS
GJB2	Ile118Asn	118	I118N	CL	AR	DFNB1A	NA	NA	PM2	VUS	NA	NA	NA	VUS
GJB2	Ile118Phe	118	I118F	CL	AR	DFNB1A	NA	NA	PM2	VUS	NA	NA	NA	VUS
GJB2	Ile118Val	118	I118V	CL	AR	DFNB1A	NA	NA	PM2	VUS	NA	NA	NA	VUS
GJB2	Ile118Leu	118	I118L	CL	AR	DFNB1A	NA	NA	PM2	VUS	NA	NA	NA	VUS
GJB2	Glu119Asp	119	E119D	CL	AR	DFNB1A	NA	NA	PM2	VUS	NA	NA	NA	VUS
GJB2	Glu119Val	119	E119V	CL	AR	DFNB1A	NA	NA	PM2, PP3	VUS	NA	NA	NA	VUS
GJB2	Glu119Gly	119	E119G	CL	AR	DFNB1A	NA	NA	PM2, PP3	VUS	NA	NA	NA	VUS
GJB2	Glu119Ala	119	E119A	CL	AR	DFNB1A	NA	NA	PM2	VUS	NA	NA	NA	VUS
GJB2	Glu119Gln	119	E119Q	CL	AR	DFNB1A	NA	NA	PM2	VUS	NA	NA	NA	VUS
GJB2	Glu119Lys	119	E119K	CL	AR	DFNB1A	VCV000188488	Conflicting	PM2_Supporting	VUS	DM	PubMed 12172394	Pathogenic	VUS
GJB2	Glu120Asp	120	E120D	CL	AR	DFNB1A	NA	NA	PM2	VUS	NA	NA	NA	VUS
GJB2	Glu120Val	120	E120V	CL	AR	DFNB1A	NA	NA	PM2	VUS	NA	NA	NA	VUS
GJB2	Glu120Gly	120	E120G	CL	AR	DFNB1A	NA	NA	PM2	VUS	NA	NA	NA	VUS
GJB2	Glu120Ala	120	E120A	CL	AR	DFNB1A	NA	NA	PM2	VUS	NA	NA	NA	VUS
GJB2	Glu120Gln	120	E120Q	CL	AR	DFNB1A	NA	NA	PM2	VUS	NA	NA	NA	VUS
GJB2	Glu120Lys	120	E120K	CL	AR	DFNB1A	VCV000447444	VUS	PM2, PM3	VUS	DM	PubMed 17666888	Pathogenic	VUS
GJB2	Ile121Met	121	I121M	CL	AR	DFNB1A	NA	NA	PM2	VUS	NA	NA	NA	VUS
GJB2	Ile121Ser	121	I121S	CL	AR	DFNB1A	NA	NA	PM2	VUS	NA	NA	NA	VUS
GJB2	Ile121Thr	121	I121T	CL	AR	DFNB1A	VCV000928777	VUS	PM2	VUS	NA	NA	VUS	VUS
GJB2	Ile121Asn	121	I121N	CL	AR	DFNB1A	NA	NA	PM2, PM3_Supporting	VUS	DM	PubMed 24691507	Pathogenic	VUS
GJB2	Ile121Phe	121	I121F	CL	AR	DFNB1A	NA	NA	PM2	VUS	NA	NA	NA	VUS
GJB2	Ile121Val	121	I121V	CL	AR	DFNB1A	NA	NA	PM2	VUS	NA	NA	likely benign	VUS
GJB2	Ile121Leu	121	I121L	CL	AR	DFNB1A	NA	NA	PM2	VUS	NA	NA	NA	VUS
GJB2	Lys122Asn	122	K122N	CL	AR	DFNB1A	NA	NA	PM2, PM5	VUS	NA	NA	NA	VUS
GJB2	Lys122Ile	122	K122I	CL	AR	DFNB1A	VCV000044742	Pathogenic/likely pathogenic	PM2_Supporting, PM3_Strong, PP3	likely pathogenic	DM	PubMed 10376574	Pathogenic	Pathogenic
GJB2	Lys122Arg	122	K122R	CL	AR	DFNB1A	NA	NA	PM2, PM5	VUS	NA	NA	NA	VUS
GJB2	Lys122Thr	122	K122T	CL	AR	DFNB1A	NA	NA	PM2, PM5	VUS	NA	NA	NA	VUS
GJB2	Lys122Glu	122	K122E	CL	AR	DFNB1A	NA	NA	PM2, PM5	VUS	NA	NA	NA	VUS
GJB2	Lys122Gln	122	K122Q	CL	AR	DFNB1A	NA	NA	PM2, PM5	VUS	NA	NA	NA	VUS
GJB2	Thr123Ile	123	T123I	CL	AR	DFNB1A	NA	NA	PM2	VUS	NA	NA	NA	VUS
GJB2	Thr123Ser	123	T123S	CL	AR	DFNB1A	NA	NA	PM2	VUS	NA	NA	NA	VUS
GJB2	Thr123Asn	123	T123N	CL	NA	NA	VCV000044743	Benign/likely benign	PM3_Supporting, BA1	Benign	DM?	PubMed 10983956	likely benign	Benign
GJB2	Thr123Ala	123	T123A	CL	AR	DFNB1A	NA	NA	PM2	VUS	NA	NA	NA	VUS
GJB2	Thr123Pro	123	T123P	CL	AR	DFNB1A	NA	NA	PM2	VUS	NA	NA	NA	VUS
GJB2	Gln124His	124	Q124H	TM3	AR	DFNB1A	NA	NA	PM2	VUS	NA	NA	NA	VUS
GJB2	Gln124Leu	124	Q124L	TM3	AR	DFNB1A	NA	NA	PM2	VUS	NA	NA	NA	VUS
GJB2	Gln124Arg	124	Q124R	TM3	AR	DFNB1A	NA	NA	PM2	VUS	NA	NA	NA	VUS
GJB2	Gln124Pro	124	Q124P	TM3	AR	DFNB1A	NA	NA	PM2	VUS	NA	NA	NA	VUS
GJB2	Gln124Glu	124	Q124E	TM3	AR	DFNB1A	NA	NA	PM2	VUS	NA	NA	NA	VUS
GJB2	Gln124Lys	124	Q124K	TM3	AR	DFNB1A	NA	NA	PM2	VUS	NA	NA	NA	VUS
GJB2	Lys125Asn	125	K125N	TM3	AR	DFNB1A	NA	NA	PM2	VUS	NA	NA	NA	VUS
GJB2	Lys125Met	125	K125M	TM3	AR	DFNB1A	NA	NA	PM2	VUS	NA	NA	NA	VUS
GJB2	Lys125Arg	125	K125R	TM3	AR	DFNB1A	NA	NA	PS3_Supporting, PM2	VUS	NA	NA	NA	VUS
GJB2	Lys125Thr	125	K125T	TM3	AR	DFNB1A	NA	NA	PM2	VUS	NA	NA	NA	VUS
GJB2	Lys125Glu	125	K125E	TM3	AR	DFNB1A	NA	NA	PM2	VUS	NA	NA	NA	VUS
GJB2	Lys125Gln	125	K125Q	TM3	AR	DFNB1A	NA	NA	PM2	VUS	NA	NA	VUS	VUS
GJB2	Val126Gly	126	V126G	TM3	AR	DFNB1A	NA	NA	PM2	VUS	NA	NA	NA	VUS
GJB2	Val126Ala	126	V126A	TM3	AR	DFNB1A	NA	NA	PM2	VUS	NA	NA	NA	VUS
GJB2	Val126Asp	126	V126D	TM3	AR	DFNB1A	NA	NA	PM2, PP3	VUS	NA	NA	NA	VUS
GJB2	Val126Phe	126	V126F	TM3	AR	DFNB1A	NA	NA	PM2	VUS	NA	NA	NA	VUS
GJB2	Val126Leu	126	V126L	TM3	AR	DFNB1A	NA	NA	PM2	VUS	NA	NA	NA	VUS
GJB2	Val126Ile	126	V126I	TM3	AR	DFNB1A	NA	NA	PM2	VUS	NA	NA	VUS	VUS
GJB2	Arg127Leu	127	R127L	TM3	AR	DFNB1A	VCV000195204	VUS	PS3_Supporting, PM5, BS1_Supporting	VUS	DM?	PubMed 17041943	Pathogenic	VUS
GJB2	Arg127Pro	127	R127P	TM3	AR	DFNB1A	NA	NA	PM2, PM5	VUS	NA	NA	NA	VUS
GJB2	Arg127His	127	R127H	TM3	NA	NA	VCV000044745	Conflicting	BA1, BS2, BS4	Benign	DM?	PubMed 9482292	Benign	Benign
GJB2	Arg127Cys	127	R127C	TM3	AR	DFNB1A	VCV000163514	Pathogenic/likely pathogenic	PM2, PM3_Strong, PP3	likely pathogenic	DM	PubMed 11587277	Pathogenic	Pathogenic
GJB2	Arg127Gly	127	R127G	TM3	AR	DFNB1A	VCV001394382	VUS	PM2, PM5	VUS	NA	NA	NA	VUS
GJB2	Arg127Ser	127	R127S	TM3	AR	DFNB1A	NA	NA	PM2, PM5	VUS	NA	NA	NA	VUS
GJB2	Ile128Met	128	I128M	TM3	AR	DFNB1A	NA	NA	PM2, PM3_Supporting	VUS	DM	PubMed 24013081	Pathogenic	VUS
GJB2	Ile128Ser	128	I128S	TM3	AR	DFNB1A	NA	NA	PM2, PP3	VUS	NA	NA	NA	VUS
GJB2	Ile128Thr	128	I128T	TM3	AR	DFNB1A	NA	NA	PM2, PP3	VUS	NA	NA	NA	VUS
GJB2	Ile128Asn	128	I128N	TM3	AR	DFNB1A	NA	NA	PM2, PP3	VUS	NA	NA	NA	VUS
GJB2	Ile128Phe	128	I128F	TM3	AR	DFNB1A	NA	NA	PM2, PP3	VUS	NA	NA	NA	VUS
GJB2	Ile128Val	128	I128V	TM3	AR	DFNB1A	VCV001326933	likely pathogenic	PM2	VUS	NA	NA	Pathogenic	VUS
GJB2	Ile128Leu	128	I128L	TM3	AR	DFNB1A	NA	NA	PM2	VUS	NA	NA	NA	VUS
GJB2	Glu129Asp	129	E129D	TM3	AR	DFNB1A	NA	NA	PM2	VUS	NA	NA	NA	VUS
GJB2	Glu129Val	129	E129V	TM3	AR	DFNB1A	NA	NA	PM2	VUS	NA	NA	NA	VUS
GJB2	Glu129Gly	129	E129G	TM3	AR	DFNB1A	NA	NA	PM2	VUS	NA	NA	NA	VUS
GJB2	Glu129Ala	129	E129A	TM3	AR	DFNB1A	NA	NA	PM2	VUS	NA	NA	NA	VUS
GJB2	Glu129Gln	129	E129Q	TM3	AR	DFNB1A	NA	NA	PM2	VUS	NA	NA	NA	VUS
GJB2	Glu129Lys	129	E129K	TM3	AR	DFNB1A	VCV000044747	VUS	PM2, PM3_Supporting	VUS	DM	PubMed 11556849	VUS	VUS
GJB2	Gly130Val	130	G130V	TM3	AD	DFNA3A/PPK syndrome/Vohwinkel syndrome	NA	VUS	PS2_Supporting, PS4_Supporting, PM2, PP1_Moderate, PP3, PP4	likely pathogenic	DM	PubMed 15954104	Pathogenic	likely pathogenic
GJB2	Gly130Ala	130	G130A	TM3	AR	DFNB1A	VCV000228264	Conflicting	PM2, PM3_Strong, PP3	likely pathogenic	DM	PubMed 12792423	likely pathogenic	likely pathogenic
GJB2	Gly130Asp	130	G130D	TM3	AR	DFNB1A	NA	NA	PM2, PM5, PP3	VUS	DM	PubMed 17666888	Pathogenic	VUS
GJB2	Gly130Cys	130	G130C	TM3	AR	DFNB1A	NA	NA	PM2, PM5, PP3	VUS	NA	NA	NA	VUS
GJB2	Gly130Arg	130	G130R	TM3	AR	DFNB1A	NA	NA	PM2, PM5, PP3	VUS	NA	NA	NA	VUS
GJB2	Gly130Ser	130	G130S	TM3	AR	DFNB1A	NA	NA	PM2, PM5, PP3	VUS	NA	NA	NA	VUS
GJB2	Ser131Phe	131	S131F	TM3	AR	DFNB1A	NA	NA	PM2	VUS	NA	NA	NA	VUS
GJB2	Ser131Cys	131	S131C	TM3	AR	DFNB1A	NA	NA	PM2	VUS	NA	NA	NA	VUS
GJB2	Ser131Tyr	131	S131Y	TM3	AR	DFNB1A	NA	NA	PM2	VUS	NA	NA	NA	VUS
GJB2	Ser131Ala	131	S131A	TM3	AR	DFNB1A	NA	NA	PM2	VUS	NA	NA	NA	VUS
GJB2	Ser131Pro	131	S131P	TM3	AR	DFNB1A	NA	NA	PM2	VUS	NA	NA	NA	VUS
GJB2	Ser131Thr	131	S131T	TM3	AR	DFNB1A	NA	NA	PM2	VUS	NA	NA	NA	VUS
GJB2	Leu132Arg	132	L132R	TM3	AR	DFNB1A	NA	NA	PM2, PP3	VUS	NA	NA	NA	VUS
GJB2	Leu132Pro	132	L132P	TM3	AR	DFNB1A	NA	NA	PM2, PP3	VUS	NA	NA	NA	VUS
GJB2	Leu132Gln	132	L132Q	TM3	AR	DFNB1A	NA	NA	PM2, PP3	VUS	NA	NA	NA	VUS
GJB2	Leu132Val	132	L132V	TM3	AR	DFNB1A	NA	NA	PM2, PP3	VUS	DM	PubMed 16380907	Pathogenic	VUS
GJB2	Leu132Met	132	L132M	TM3	AR	DFNB1A	NA	NA	PM2, PP3	VUS	NA	NA	NA	VUS
GJB2	Trp133Cys	133	W133C	TM3	AR	DFNB1A	NA	NA	PM2, PM5, PP3	VUS	NA	NA	NA	VUS
GJB2	Trp133Leu	133	W133L	TM3	AR	DFNB1A	NA	NA	PM2, PM5	VUS	NA	NA	NA	VUS
GJB2	Trp133Ser	133	W133S	TM3	AR	DFNB1A	NA	NA	PM2, PM5, PP3	VUS	DM	PubMed 31992338	Pathogenic	VUS
GJB2	Trp133Gly	133	W133G	TM3	AR	DFNB1A	NA	NA	PM2, PM3, PP1, PP3	likely pathogenic	DM	PubMed 25708704	Pathogenic	likely pathogenic
GJB2	Trp133Arg	133	W133R	TM3	AR	DFNB1A	NA	NA	PM2, PM5, PP3	VUS	NA	NA	NA	VUS
GJB2	Trp134Cys	134	W134C	TM3	AR	DFNB1A	NA	NA	PM2, PP3	VUS	NA	NA	NA	VUS
GJB2	Trp134Leu	134	W134L	TM3	AR	DFNB1A	NA	NA	PM2, PP3	VUS	NA	NA	NA	VUS
GJB2	Trp134Ser	134	W134S	TM3	AR	DFNB1A	NA	NA	PM2, PP3	VUS	NA	NA	NA	VUS
GJB2	Trp134Gly	134	W134G	TM3	AR	DFNB1A	NA	NA	PM2, PP3	VUS	NA	NA	NA	VUS
GJB2	Trp134Arg	134	W134R	TM3	AR	DFNB1A	VCV000236061	VUS	PM2, PP3	VUS	DM	PubMed 24367894	Pathogenic	VUS
GJB2	Thr135Ile	135	T135I	TM3	AR	DFNB1A	NA	NA	PM2, PP3	VUS	NA	NA	NA	VUS
GJB2	Thr135Ser	135	T135S	TM3	AR	DFNB1A	NA	NA	PM2, PP3	VUS	NA	NA	NA	VUS
GJB2	Thr135Asn	135	T135N	TM3	AR	DFNB1A	NA	NA	PM2, PP3	VUS	NA	NA	NA	VUS
GJB2	Thr135Ala	135	T135A	TM3	AR	DFNB1A	NA	NA	PM2, PP3	VUS	NA	NA	NA	VUS
GJB2	Thr135Pro	135	T135P	TM3	AR	DFNB1A	NA	NA	PM2, PP3	VUS	NA	NA	NA	VUS
GJB2	Tyr136Phe	136	Y136F	TM3	AR	DFNB1A	NA	NA	PM2, PP3	VUS	NA	NA	NA	VUS
GJB2	Tyr136Cys	136	Y136C	TM3	AR	DFNB1A	NA	NA	PM2, PP3	VUS	DM?	PubMed 20137612	likely pathogenic	VUS
GJB2	Tyr136Ser	136	Y136S	TM3	AR	DFNB1A	NA	NA	PM2, PP3	VUS	NA	NA	NA	VUS
GJB2	Tyr136Asp	136	Y136D	TM3	AR	DFNB1A	NA	NA	PM2, PP3	VUS	NA	NA	NA	VUS
GJB2	Tyr136His	136	Y136H	TM3	AR	DFNB1A	NA	NA	PM2, PP3	VUS	NA	NA	NA	VUS
GJB2	Tyr136Asn	136	Y136N	TM3	AR	DFNB1A	NA	NA	PM2, PP3	VUS	NA	NA	NA	VUS
GJB2	Thr137Ile	137	T137I	TM3	AR	DFNB1A	NA	NA	PM2	VUS	NA	NA	NA	VUS
GJB2	Thr137Arg	137	T137R	TM3	AR	DFNB1A	VCV001313785	VUS	PM2, PP3	VUS	NA	NA	NA	VUS
GJB2	Thr137Lys	137	T137K	TM3	AR	DFNB1A	NA	NA	PM2, PP3	VUS	NA	NA	NA	VUS
GJB2	Thr137Ser	137	T137S	TM3	AR	DFNB1A	NA	NA	PM2	VUS	NA	NA	NA	VUS
GJB2	Thr137Ala	137	T137A	TM3	AR	DFNB1A	NA	NA	PM2	VUS	NA	NA	NA	VUS
GJB2	Thr137Pro	137	T137P	TM3	AR	DFNB1A	VCV001185052	likely pathogenic	PM2, PP3	VUS	DM	PubMed 34416374	NA	VUS
GJB2	Ser138Arg	138	S138R	TM3	AR	DFNB1A	NA	NA	PM2, PM3_Supporting	VUS	NA	NA	NA	VUS
GJB2	Ser138Ile	138	S138I	TM3	AR	DFNB1A	NA	NA	PM2	VUS	NA	NA	NA	VUS
GJB2	Ser138Thr	138	S138T	TM3	AR	DFNB1A	NA	NA	PM2	VUS	NA	NA	NA	VUS
GJB2	Ser138Asn	138	S138N	TM3	AR	DFNB1A	NA	NA	PS3_Supporting, PM2, PM3_Supporting	VUS	DM	PubMed 16380907	Pathogenic	VUS
GJB2	Ser138Cys	138	S138C	TM3	AR	DFNB1A	NA	NA	PM2	VUS	NA	NA	NA	VUS
GJB2	Ser138Gly	138	S138G	TM3	AR	DFNB1A	VCV000044748	Benign/likely benign	PM2	VUS	DM	PubMed 18668259	VUS	VUS
GJB2	Ser139Arg	139	S139R	TM3	AR	DFNB1A	NA	NA	PM2, PM5, PP3	VUS	NA	NA	NA	VUS
GJB2	Ser139Ile	139	S139I	TM3	AR	DFNB1A	NA	NA	PM2, PM5, PP3	VUS	NA	NA	NA	VUS
GJB2	Ser139Thr	139	S139T	TM3	AR	DFNB1A	NA	NA	PM2, PM5, PP3	VUS	NA	NA	NA	VUS
GJB2	Ser139Asn	139	S139N	TM3	AR	DFNB1A	VCV000044749	Conflicting	PS3_Supporting, PM2_Supporting, PM3_Strong	likely pathogenic	DM	PubMed 11493200	Pathogenic	likely pathogenic
GJB2	Ser139Cys	139	S139C	TM3	AR	DFNB1A	VCV000553209	VUS	PM2, PM5, PP3	VUS	DM	PubMed 23751281	Pathogenic	VUS
GJB2	Ser139Gly	139	S139G	TM3	AR	DFNB1A	NA	NA	PM2, PM5, PP3	VUS	NA	NA	NA	VUS
GJB2	Ile140Met	140	I140M	TM3	AR	DFNB1A	NA	NA	PM2	VUS	NA	NA	NA	VUS
GJB2	Ile140Ser	140	I140S	TM3	AR	DFNB1A	NA	NA	PM2, PM3_Supporting, PP3	VUS	DM	PubMed 16380907	Pathogenic	VUS
GJB2	Ile140Thr	140	I140T	TM3	AR	DFNB1A	NA	NA	PM2, PP3	VUS	NA	NA	NA	VUS
GJB2	Ile140Asn	140	I140N	TM3	AR	DFNB1A	NA	NA	PM2, PP3	VUS	NA	NA	NA	VUS
GJB2	Ile140Phe	140	I140F	TM3	AR	DFNB1A	NA	NA	PM2, PP3	VUS	NA	NA	NA	VUS
GJB2	Ile140Val	140	I140V	TM3	AR	DFNB1A	NA	NA	PM2	VUS	NA	NA	NA	VUS
GJB2	Ile140Leu	140	I140L	TM3	AR	DFNB1A	NA	NA	PM2	VUS	NA	NA	NA	VUS
GJB2	Phe141Leu	141	F141L	TM3	AR	DFNB1A	NA	NA	PM2	VUS	NA	NA	NA	VUS
GJB2	Phe141Cys	141	F141C	TM3	AR	DFNB1A	NA	NA	PM2, PP3	VUS	NA	NA	NA	VUS
GJB2	Phe141Ser	141	F141S	TM3	AR	DFNB1A	NA	NA	PM2, PP3	VUS	NA	NA	NA	VUS
GJB2	Phe141Tyr	141	F141Y	TM3	AR	DFNB1A	NA	NA	PM2, PP3	VUS	NA	NA	NA	VUS
GJB2	Phe141Val	141	F141V	TM3	AR	DFNB1A	NA	NA	PM2	VUS	NA	NA	NA	VUS
GJB2	Phe141Ile	141	F141I	TM3	AR	DFNB1A	NA	NA	PM2	VUS	NA	NA	NA	VUS
GJB2	Phe142Cys	142	F142C	TM3	AR	DFNB1A	NA	NA	PM2, PP3	VUS	NA	NA	NA	VUS
GJB2	Phe142Ser	142	F142S	TM3	AR	DFNB1A	VCV000496220	VUS	PM2_Supporting, PP3	VUS	NA	NA	VUS	VUS
GJB2	Phe142Tyr	142	F142Y	TM3	AR	DFNB1A	NA	NA	PM2, PP3	VUS	NA	NA	NA	VUS
GJB2	Phe142Val	142	F142V	TM3	AR	DFNB1A	NA	NA	PM2, PP3	VUS	NA	NA	NA	VUS
GJB2	Phe142Leu	142	F142L	TM3	AD	KID syndrome	VCV000044750	Pathogenic	PS2_Moderate, PM2, PP3, PP4	likely pathogenic	DM	PubMed 31408183	Pathogenic	Pathogenic
GJB2	Phe142Ile	142	F142I	TM3	AR	DFNB1A	NA	NA	PM2, PP3	VUS	DM?	PubMed 24645897	likely pathogenic	VUS
GJB2	Arg143Leu	143	R143L	TM3	AR	DFNB1A	NA	likely pathogenic	PM2, PM3, PM5_Strong, PP3	likely pathogenic	DM	PubMed 17666888	Pathogenic	likely pathogenic
GJB2	Arg143Pro	143	R143P	TM3	AR	DFNB1A	NA	NA	PM2, PM5_Strong, PP3	likely pathogenic	NA	NA	NA	likely pathogenic
GJB2	Arg143Gln	143	R143Q	TM3	AR/AD	DFNB1A/DFNA3A	VCV000017017	Pathogenic/likely pathogenic	PM2, PM3_VeryStrong, PP3/PS3_Moderate, PM2, PP1_Moderate, PP3	Pathogenic/likely pathogenic	DM	PubMed 11313763	Pathogenic	Pathogenic
GJB2	Arg143Trp	143	R143W	TM3	AR	DFNB1A	VCV000017009	Pathogenic	PM2_Supporting, PM3_VeryStrong, PP3	Pathogenic	DM	PubMed 9471561	Pathogenic	Pathogenic
GJB2	Arg143Gly	143	R143G	TM3	AR	DFNB1A	NA	NA	PM2, PM5_Strong, PP3	likely pathogenic	NA	NA	NA	likely pathogenic
GJB2	Val144Gly	144	V144G	TM3	AR	DFNB1A	NA	NA	PM2	VUS	NA	NA	NA	VUS
GJB2	Val144Ala	144	V144A	TM3	AR	DFNB1A	NA	NA	PM2	VUS	NA	NA	NA	VUS
GJB2	Val144Asp	144	V144D	TM3	AR	DFNB1A	NA	NA	PM2, PP3	VUS	NA	NA	NA	VUS
GJB2	Val144Phe	144	V144F	TM3	AR	DFNB1A	NA	NA	PM2	VUS	NA	NA	NA	VUS
GJB2	Val144Leu	144	V144L	TM3	AR	DFNB1A	NA	NA	PM2	VUS	NA	NA	NA	VUS
GJB2	Val144Ile	144	V144I	TM3	AR	DFNB1A	NA	NA	PM2	VUS	NA	NA	NA	VUS
GJB2	Ile145Met	145	I145M	TM3	AR	DFNB1A	NA	NA	PM2	VUS	NA	NA	NA	VUS
GJB2	Ile145Ser	145	I145S	TM3	AR	DFNB1A	NA	NA	PM2	VUS	NA	NA	NA	VUS
GJB2	Ile145Thr	145	I145T	TM3	AR	DFNB1A	NA	NA	PM2	VUS	NA	NA	NA	VUS
GJB2	Ile145Asn	145	I145N	TM3	AR	DFNB1A	NA	NA	PM2, PP3	VUS	NA	NA	NA	VUS
GJB2	Ile145Phe	145	I145F	TM3	AR	DFNB1A	NA	NA	PM2	VUS	NA	NA	NA	VUS
GJB2	Ile145Val	145	I145V	TM3	AR	DFNB1A	NA	NA	PM2	VUS	NA	NA	NA	VUS
GJB2	Ile145Leu	145	I145L	TM3	AR	DFNB1A	NA	NA	PM2	VUS	NA	NA	NA	VUS
GJB2	Phe146Cys	146	F146C	TM3	AR	DFNB1A	NA	NA	PM2, PP3	VUS	NA	NA	NA	VUS
GJB2	Phe146Ser	146	F146S	TM3	AR	DFNB1A	NA	NA	PM2, PP3	VUS	NA	NA	NA	VUS
GJB2	Phe146Tyr	146	F146Y	TM3	AR	DFNB1A	NA	NA	PM2, PP3	VUS	NA	NA	NA	VUS
GJB2	Phe146Val	146	F146V	TM3	AR	DFNB1A	NA	NA	PM2, PP3	VUS	NA	NA	NA	VUS
GJB2	Phe146Leu	146	F146L	TM3	AR	DFNB1A	NA	NA	PM2, PP3	VUS	NA	NA	NA	VUS
GJB2	Phe146Ile	146	F146I	TM3	AR	DFNB1A	NA	NA	PM2	VUS	NA	NA	NA	VUS
GJB2	Glu147Asp	147	E147D	TM3	AR	DFNB1A	NA	NA	PM2, PM5	VUS	NA	NA	NA	VUS
GJB2	Glu147Val	147	E147V	TM3	AR	DFNB1A	NA	NA	PM2, PM5, PP3	VUS	NA	NA	NA	VUS
GJB2	Glu147Gly	147	E147G	TM3	AR	DFNB1A	VCV001312591	VUS	PM2, PM5, PP3	VUS	NA	NA	NA	VUS
GJB2	Glu147Ala	147	E147A	TM3	AR	DFNB1A	NA	NA	PM2, PM5, PP3	VUS	NA	NA	NA	VUS
GJB2	Glu147Gln	147	E147Q	TM3	AR	DFNB1A	NA	NA	PM2, PM5, PP3	VUS	NA	NA	NA	VUS
GJB2	Glu147Lys	147	E147K	TM3	AR	DFNB1A	VCV000371709	Pathogenic/likely pathogenic	PM2, PM3_VeryStrong, PP1_Moderate, PP3	Pathogenic	DM	PubMed 14676473	Pathogenic	Pathogenic
GJB2	Ala148Val	148	A148V	TM3	AR	DFNB1A	NA	NA	PM2	VUS	NA	NA	NA	VUS
GJB2	Ala148Gly	148	A148G	TM3	AR	DFNB1A	NA	NA	PM2	VUS	NA	NA	NA	VUS
GJB2	Ala148Asp	148	A148D	TM3	AR	DFNB1A	NA	NA	PS3_Supporting, PM2	VUS	NA	NA	NA	VUS
GJB2	Ala148Ser	148	A148S	TM3	AR	DFNB1A	NA	NA	PM2	VUS	NA	NA	NA	VUS
GJB2	Ala148Pro	148	A148P	TM3	AR	DFNB1A	NA	NA	PM2	VUS	NA	NA	NA	VUS
GJB2	Ala148Thr	148	A148T	TM3	AR	DFNB1A	NA	NA	PM2	VUS	NA	NA	NA	VUS
GJB2	Ala149Val	149	A149V	TM3	AR	DFNB1A	NA	NA	PM2	VUS	NA	NA	NA	VUS
GJB2	Ala149Gly	149	A149G	TM3	AR	DFNB1A	NA	NA	PM2	VUS	NA	NA	NA	VUS
GJB2	Ala149Asp	149	A149D	TM3	AR	DFNB1A	VCV001185661	VUS	PM2	VUS	NA	NA	NA	VUS
GJB2	Ala149Ser	149	A149S	TM3	AR	DFNB1A	NA	NA	PM2_Supporting	VUS	NA	NA	VUS	VUS
GJB2	Ala149Pro	149	A149P	TM3	AR	DFNB1A	NA	NA	PM2	VUS	NA	NA	NA	VUS
GJB2	Ala149Thr	149	A149T	TM3	AR	DFNB1A	VCV000044751	Conflicting	PM2, PM3	VUS	DM	PubMed 10982180	VUS	VUS
GJB2	Phe150Leu	150	F150L	TM3	AR	DFNB1A	NA	NA	PM2, PP3	VUS	NA	NA	NA	VUS
GJB2	Phe150Cys	150	F150C	TM3	AR	DFNB1A	NA	NA	PM2, PP3	VUS	NA	NA	NA	VUS
GJB2	Phe150Ser	150	F150S	TM3	AR	DFNB1A	NA	NA	PM2, PP3	VUS	NA	NA	NA	VUS
GJB2	Phe150Tyr	150	F150Y	TM3	AR	DFNB1A	NA	NA	PM2, PP3	VUS	NA	NA	VUS	VUS
GJB2	Phe150Val	150	F150V	TM3	AR	DFNB1A	NA	NA	PM2, PP3	VUS	NA	NA	NA	VUS
GJB2	Phe150Ile	150	F150I	TM3	AR	DFNB1A	NA	NA	PM2, PP3	VUS	NA	NA	VUS	VUS
GJB2	Met151Ile	151	M151I	TM3	AR	DFNB1A	VCV001407567	VUS	PM2	VUS	NA	NA	VUS	VUS
GJB2	Met151Arg	151	M151R	TM3	AR	DFNB1A	NA	NA	PM2, PM3, PP3	VUS	DM	PubMed 16380907	Pathogenic	VUS
GJB2	Met151Thr	151	M151T	TM3	AR	DFNB1A	NA	NA	PM2, PP3	VUS	NA	NA	VUS	VUS
GJB2	Met151Lys	151	M151K	TM3	AR	DFNB1A	NA	NA	PM2, PP3	VUS	NA	NA	NA	VUS
GJB2	Met151Leu	151	M151L	TM3	AR	DFNB1A	NA	NA	PM2	VUS	NA	NA	VUS	VUS
GJB2	Met151Val	151	M151V	TM3	AR	DFNB1A	NA	NA	PM2, PP3	VUS	NA	NA	NA	VUS
GJB2	Tyr152Phe	152	Y152F	TM3	AR	DFNB1A	NA	NA	PM2, PP3	VUS	NA	NA	NA	VUS
GJB2	Tyr152Cys	152	Y152C	TM3	AR	DFNB1A	NA	NA	PM2, PP3	VUS	NA	NA	NA	VUS
GJB2	Tyr152Ser	152	Y152S	TM3	AR	DFNB1A	NA	NA	PM2, PP3	VUS	NA	NA	NA	VUS
GJB2	Tyr152Asp	152	Y152D	TM3	AR	DFNB1A	NA	NA	PM2, PP3	VUS	NA	NA	NA	VUS
GJB2	Tyr152His	152	Y152H	TM3	AR	DFNB1A	NA	NA	PM2, PP3	VUS	NA	NA	NA	VUS
GJB2	Tyr152Asn	152	Y152N	TM3	AR	DFNB1A	NA	NA	PM2, PP3	VUS	NA	NA	NA	VUS
GJB2	Val153Gly	153	V153G	TM3	AR	DFNB1A	NA	NA	PM2	VUS	NA	NA	NA	VUS
GJB2	Val153Ala	153	V153A	TM3	AR	DFNB1A	NA	NA	PM2	VUS	DM	PubMed 19744334	Pathogenic	VUS
GJB2	Val153Asp	153	V153D	TM3	AR	DFNB1A	NA	NA	PM2, PP3	VUS	NA	NA	NA	VUS
GJB2	Val153Phe	153	V153F	TM3	AR	DFNB1A	NA	NA	PM2	VUS	NA	NA	NA	VUS
GJB2	Val153Leu	153	V153L	TM3	AR	DFNB1A	NA	NA	PM2	VUS	NA	NA	NA	VUS
GJB2	Val153Ile	153	V153I	TM3	NA	NA	VCV000044754	Benign/likely benign	BA1, BS2, BS3_Supporting, BS4	Benign	DM?	PubMed 11493200	Benign	Benign
GJB2	Phe154Leu	154	F154L	TM3	AR	DFNB1A	NA	NA	PM2	VUS	NA	NA	NA	VUS
GJB2	Phe154Cys	154	F154C	TM3	AR	DFNB1A	NA	NA	PM2, PP3	VUS	NA	NA	NA	VUS
GJB2	Phe154Ser	154	F154S	TM3	AR	DFNB1A	NA	NA	PM2, PP3	VUS	NA	NA	NA	VUS
GJB2	Phe154Tyr	154	F154Y	TM3	AR	DFNB1A	NA	NA	PM2, PP3	VUS	NA	NA	NA	VUS
GJB2	Phe154Val	154	F154V	TM3	AR	DFNB1A	NA	NA	PM2, PP3	VUS	NA	NA	NA	VUS
GJB2	Phe154Ile	154	F154I	TM3	AR	DFNB1A	NA	NA	PM2, PP3	VUS	NA	NA	NA	VUS
GJB2	Tyr155Phe	155	Y155F	TM3	AR	DFNB1A	NA	NA	PM2, PP3	VUS	NA	NA	NA	VUS
GJB2	Tyr155Cys	155	Y155C	TM3	AR	DFNB1A	VCV001691185	VUS	PM2_Supporting, PP3	VUS	NA	NA	VUS	VUS
GJB2	Tyr155Ser	155	Y155S	TM3	AR	DFNB1A	NA	NA	PM2, PP3	VUS	NA	NA	VUS	VUS
GJB2	Tyr155Asp	155	Y155D	TM3	AR	DFNB1A	NA	NA	PM2, PP3	VUS	NA	NA	NA	VUS
GJB2	Tyr155His	155	Y155H	TM3	AR	DFNB1A	NA	NA	PM2, PP3	VUS	NA	NA	NA	VUS
GJB2	Tyr155Asn	155	Y155N	TM3	AR	DFNB1A	NA	NA	PM2, PP3	VUS	NA	NA	NA	VUS
GJB2	Val156Gly	156	V156G	TM3	AR	DFNB1A	NA	NA	PM2	VUS	NA	NA	NA	VUS
GJB2	Val156Ala	156	V156A	TM3	AR	DFNB1A	NA	NA	PM2	VUS	NA	NA	NA	VUS
GJB2	Val156Asp	156	V156D	TM3	AR	DFNB1A	NA	NA	PM2	VUS	NA	NA	NA	VUS
GJB2	Val156Phe	156	V156F	TM3	AR	DFNB1A	NA	NA	PM2	VUS	NA	NA	NA	VUS
GJB2	Val156Leu	156	V156L	TM3	AR	DFNB1A	NA	NA	PM2	VUS	NA	NA	NA	VUS
GJB2	Val156Ile	156	V156I	TM3	AR	DFNB1A	NA	NA	PM2	VUS	NA	NA	likely benign	VUS
GJB2	Met157Ile	157	M157I	TM3	AR	DFNB1A	NA	NA	PM2	VUS	DM?	PubMed 33724713	VUS	VUS
GJB2	Met157Arg	157	M157R	TM3	AR	DFNB1A	NA	NA	PM2, PP3	VUS	NA	NA	NA	VUS
GJB2	Met157Thr	157	M157T	TM3	AR	DFNB1A	VCV000179318	VUS	PM2, PP3	VUS	NA	NA	VUS	VUS
GJB2	Met157Lys	157	M157K	TM3	AR	DFNB1A	NA	NA	PM2, PP3	VUS	NA	NA	NA	VUS
GJB2	Met157Leu	157	M157L	TM3	AR	DFNB1A	NA	NA	PM2	VUS	NA	NA	NA	VUS
GJB2	Met157Val	157	M157V	TM3	AR	DFNB1A	NA	NA	PM2	VUS	NA	NA	NA	VUS
GJB2	Tyr158Phe	158	Y158F	TM3	AR	DFNB1A	NA	NA	PM2, PP3	VUS	NA	NA	NA	VUS
GJB2	Tyr158Cys	158	Y158C	TM3	AR	DFNB1A	NA	NA	PM2, PP3	VUS	DM	PubMed 17666888	Pathogenic	VUS
GJB2	Tyr158Ser	158	Y158S	TM3	AR	DFNB1A	NA	NA	PM2, PP3	VUS	NA	NA	NA	VUS
GJB2	Tyr158Asp	158	Y158D	TM3	AR	DFNB1A	NA	NA	PM2, PP3	VUS	NA	NA	NA	VUS
GJB2	Tyr158His	158	Y158H	TM3	AR	DFNB1A	NA	NA	PM2, PP3	VUS	NA	NA	NA	VUS
GJB2	Tyr158Asn	158	Y158N	TM3	AR	DFNB1A	NA	NA	PM2, PP3	VUS	NA	NA	NA	VUS
GJB2	Asp159Glu	159	D159E	E2	AR	DFNB1A	NA	NA	PM2	VUS	NA	NA	NA	VUS
GJB2	Asp159Val	159	D159V	E2	AR	DFNB1A	VCV000017024	VUS	PM2, PM3_Supporting	VUS	DM	PubMed 12239718	Pathogenic	VUS
GJB2	Asp159Gly	159	D159G	E2	AR	DFNB1A	NA	NA	PM2	VUS	NA	NA	NA	VUS
GJB2	Asp159Ala	159	D159A	E2	AR	DFNB1A	NA	NA	PM2	VUS	NA	NA	NA	VUS
GJB2	Asp159Tyr	159	D159Y	E2	AR	DFNB1A	NA	NA	PM2_Supporting	VUS	DM?	PubMed 16125251	likely pathogenic	VUS
GJB2	Asp159His	159	D159H	E2	AR	DFNB1A	NA	NA	PM2	VUS	NA	NA	NA	VUS
GJB2	Asp159Asn	159	D159N	E2	AR	DFNB1A	VCV000438618	VUS	PM2_Supporting	VUS	DM?	PubMed 14985372	likely pathogenic	VUS
GJB2	Gly160Val	160	G160V	E2	AR	DFNB1A	NA	NA	PM2, PP3	VUS	NA	NA	NA	VUS
GJB2	Gly160Ala	160	G160A	E2	AR	DFNB1A	NA	NA	PM2, PP3	VUS	NA	NA	NA	VUS
GJB2	Gly160Asp	160	G160D	E2	AR	DFNB1A	NA	NA	PM2, PP3	VUS	NA	NA	NA	VUS
GJB2	Gly160Cys	160	G160C	E2	AR	DFNB1A	NA	NA	PM2, PP3	VUS	NA	NA	NA	VUS
GJB2	Gly160Arg	160	G160R	E2	AR	DFNB1A	NA	NA	PM2, PP3	VUS	DM?	PubMed 15832357	likely pathogenic	VUS
GJB2	Gly160Ser	160	G160S	E2	NA	NA	VCV000044755	Conflicting	PM3_Supporting, PP3, BS1_Supporting, BP2	likely benign	DM?	PubMed 12189487	likely pathogenic	likely benign
GJB2	Phe161Cys	161	F161C	E2	AR	DFNB1A	NA	NA	PM2, PP3	VUS	NA	NA	NA	VUS
GJB2	Phe161Ser	161	F161S	E2	AR	DFNB1A	NA	NA	PS3_Supporting, PM2, PM3_Supporting, PP3	VUS	DM	PubMed 12189493	Pathogenic	VUS
GJB2	Phe161Tyr	161	F161Y	E2	AR	DFNB1A	NA	NA	PM2	VUS	NA	NA	NA	VUS
GJB2	Phe161Val	161	F161V	E2	AR	DFNB1A	NA	NA	PM2, PP3	VUS	NA	NA	VUS	VUS
GJB2	Phe161Leu	161	F161L	E2	AR	DFNB1A	NA	NA	PM2, PP3	VUS	NA	NA	NA	VUS
GJB2	Phe161Ile	161	F161I	E2	AR	DFNB1A	NA	NA	PM2, PP3	VUS	NA	NA	NA	VUS
GJB2	Ser162Phe	162	S162F	E2	AR	DFNB1A	NA	NA	PM2	VUS	NA	NA	NA	VUS
GJB2	Ser162Cys	162	S162C	E2	AR	DFNB1A	NA	NA	PM2	VUS	NA	NA	NA	VUS
GJB2	Ser162Tyr	162	S162Y	E2	AR	DFNB1A	NA	NA	PM2	VUS	NA	NA	NA	VUS
GJB2	Ser162Ala	162	S162A	E2	AR	DFNB1A	NA	NA	PM2	VUS	NA	NA	NA	VUS
GJB2	Ser162Pro	162	S162P	E2	AR	DFNB1A	NA	NA	PM2	VUS	NA	NA	NA	VUS
GJB2	Ser162Thr	162	S162T	E2	AR	DFNB1A	NA	NA	PM2	VUS	NA	NA	NA	VUS
GJB2	Met163Ile	163	M163I	E2	AR	DFNB1A	NA	NA	PM2	VUS	NA	NA	NA	VUS
GJB2	Met163Arg	163	M163R	E2	AR	DFNB1A	VCV001297584	VUS	PM2, PP3	VUS	NA	NA	NA	VUS
GJB2	Met163Thr	163	M163T	E2	AR	DFNB1A	VCV000449488	VUS	PM2, PP3	VUS	DM	PubMed 17666888	VUS	VUS
GJB2	Met163Lys	163	M163K	E2	AR	DFNB1A	NA	NA	PM2, PP3	VUS	NA	NA	NA	VUS
GJB2	Met163Val	163	M163V	E2	AD	DFNA3A	VCV000021388	Conflicting	PS3_Moderate, PP1, PP3, BS1	VUS	DM	PubMed 11493200	Pathogenic	likely pathogenic
GJB2	Met163Leu	163	M163L	E2	AR	DFNB1A	VCV000424854	NA	PS3_Supporting, PM2	VUS	DM	PubMed 16950989	Pathogenic	likely pathogenic
GJB2	Gln164His	164	Q164H	E2	AR	DFNB1A	NA	NA	PM2	VUS	NA	NA	NA	VUS
GJB2	Gln164Leu	164	Q164L	E2	AR	DFNB1A	NA	NA	PM2	VUS	NA	NA	NA	VUS
GJB2	Gln164Arg	164	Q164R	E2	AR	DFNB1A	NA	NA	PM2	VUS	NA	NA	NA	VUS
GJB2	Gln164Pro	164	Q164P	E2	AR	DFNB1A	NA	NA	PM2	VUS	NA	NA	NA	VUS
GJB2	Gln164Glu	164	Q164E	E2	AR	DFNB1A	VCV001208558	VUS	PM2	VUS	NA	NA	VUS	VUS
GJB2	Gln164Lys	164	Q164K	E2	AR	DFNB1A	NA	NA	PM2	VUS	NA	NA	NA	VUS
GJB2	Arg165Leu	165	R165L	E2	AR	DFNB1A	NA	NA	PM2, PP3	VUS	NA	NA	NA	VUS
GJB2	Arg165Pro	165	R165P	E2	AR	DFNB1A	NA	NA	PM2	VUS	NA	NA	NA	VUS
GJB2	Arg165Gln	165	R165Q	E2	AR	DFNB1A	NA	NA	PM2, PP3	VUS	NA	NA	VUS	VUS
GJB2	Arg165Trp	165	R165W	E2	AR	DFNB1A	VCV000177736	Conflicting	PS3_Moderate, PP3, BS1	VUS	DM	PubMed 11494963	VUS	VUS
GJB2	Arg165Gly	165	R165G	E2	AR	DFNB1A	NA	NA	PM2, PP3	VUS	NA	NA	NA	VUS
GJB2	Leu166Arg	166	L166R	E2	AR	DFNB1A	NA	NA	PM2, PP3	VUS	NA	NA	NA	VUS
GJB2	Leu166Pro	166	L166P	E2	AR	DFNB1A	NA	NA	PM2, PP3	VUS	NA	NA	NA	VUS
GJB2	Leu166Gln	166	L166Q	E2	AR	DFNB1A	NA	NA	PM2, PP3	VUS	NA	NA	NA	VUS
GJB2	Leu166Val	166	L166V	E2	AR	DFNB1A	NA	NA	PM2	VUS	NA	NA	NA	VUS
GJB2	Leu166Met	166	L166M	E2	AR	DFNB1A	NA	NA	PM2	VUS	NA	NA	NA	VUS
GJB2	Val167Gly	167	V167G	E2	AR	DFNB1A	NA	NA	PM2, PP3	VUS	NA	NA	VUS	VUS
GJB2	Val167Ala	167	V167A	E2	AR	DFNB1A	VCV001339621	likely pathogenic	PM2, PP3	VUS	NA	NA	VUS	VUS
GJB2	Val167Glu	167	V167E	E2	AR	DFNB1A	NA	NA	PM2, PP3	VUS	NA	NA	NA	VUS
GJB2	Val167Leu	167	V167L	E2	AR	DFNB1A	NA	NA	PM2	VUS	NA	NA	NA	VUS
GJB2	Val167Met	167	V167M	E2	AR	DFNB1A	VCV000044757	Conflicting	PM2_Supporting, PP3, BP2	VUS	DM	PubMed 17666888	VUS	VUS
GJB2	Lys168Asn	168	K168N	E2	AR	DFNB1A	NA	NA	PM2	VUS	NA	NA	NA	VUS
GJB2	Lys168Met	168	K168M	E2	AR	DFNB1A	NA	NA	PM2, PP3	VUS	NA	NA	NA	VUS
GJB2	Lys168Arg	168	K168R	E2	AR	DFNB1A	VCV000044756	Conflicting	PM2_Supporting, PP3	VUS	DM?	PubMed 17357124	likely benign	VUS
GJB2	Lys168Thr	168	K168T	E2	AR	DFNB1A	NA	NA	PM2, PP3	VUS	NA	NA	NA	VUS
GJB2	Lys168Glu	168	K168E	E2	AR	DFNB1A	NA	NA	PM2, PP3	VUS	NA	NA	VUS	VUS
GJB2	Lys168Gln	168	K168Q	E2	AR	DFNB1A	NA	NA	PM2	VUS	NA	NA	NA	VUS
GJB2	Cys169Trp	169	C169W	E2	AR	DFNB1A	NA	NA	PM2, PM5, PP3	VUS	NA	NA	NA	VUS
GJB2	Cys169Phe	169	C169F	E2	AR	DFNB1A	NA	NA	PM2, PM5, PP3	VUS	NA	NA	NA	VUS
GJB2	Cys169Tyr	169	C169Y	E2	AR	DFNB1A	VCV000265481	Pathogenic	PS3_Supporting, PM2, PM3, PP1_Strong, PP3	Pathogenic	DM	PubMed 15365987	Pathogenic	Pathogenic
GJB2	Cys169Gly	169	C169G	E2	AR	DFNB1A	NA	NA	PM2, PM5, PP3	VUS	NA	NA	VUS	VUS
GJB2	Cys169Arg	169	C169R	E2	AR	DFNB1A	VCV001064641	likely pathogenic	PM2, PM5, PP3	VUS	DM?	PubMed 22695344	likely pathogenic	VUS
GJB2	Cys169Ser	169	C169S	E2	AR	DFNB1A	NA	NA	PM2, PM5, PP3	VUS	NA	NA	VUS	VUS
GJB2	Asn170Lys	170	N170K	E2	AR	DFNB1A	NA	NA	PM2	VUS	NA	NA	likely benign	VUS
GJB2	Asn170Ile	170	N170I	E2	AR	DFNB1A	NA	NA	PM2	VUS	NA	NA	NA	VUS
GJB2	Asn170Ser	170	N170S	E2	AR	DFNB1A	NA	NA	PM2	VUS	NA	NA	likely benign	VUS
GJB2	Asn170Thr	170	N170T	E2	AR	DFNB1A	NA	NA	PM2	VUS	DM?	PubMed 23073770	likely pathogenic	VUS
GJB2	Asn170Tyr	170	N170Y	E2	AR	DFNB1A	NA	NA	PM2	VUS	NA	NA	NA	VUS
GJB2	Asn170Asp	170	N170D	E2	AR	DFNB1A	NA	NA	PM2	VUS	NA	NA	NA	VUS
GJB2	Asn170His	170	N170H	E2	AR	DFNB1A	NA	NA	PM2	VUS	NA	NA	NA	VUS
GJB2	Ala171Val	171	A171V	E2	AR	DFNB1A	VCV000447446	VUS	PM2	VUS	NA	NA	VUS	VUS
GJB2	Ala171Gly	171	A171G	E2	AR	DFNB1A	NA	NA	PM2	VUS	NA	NA	NA	VUS
GJB2	Ala171Asp	171	A171D	E2	AR	DFNB1A	NA	NA	PM2	VUS	NA	NA	NA	VUS
GJB2	Ala171Ser	171	A171S	E2	AR	DFNB1A	NA	NA	PM2	VUS	DM?	PubMed 21366436	likely pathogenic	VUS
GJB2	Ala171Pro	171	A171P	E2	AR	DFNB1A	NA	NA	PM2	VUS	NA	NA	NA	VUS
GJB2	Ala171Thr	171	A171T	E2	AR	DFNB1A	VCV000044758	Conflicting	PM2_Supporting, PM3_Supporting	VUS	DM?	PubMed 11438992	likely pathogenic	VUS
GJB2	Trp172Cys	172	W172C	E2	AR	DFNB1A	VCV000590799	Pathogenic	PS4, PM2, PM3_VeryStrong, PP1_Strong	Pathogenic	DM	PubMed 15790391	Pathogenic	Pathogenic
GJB2	Trp172Leu	172	W172L	E2	AR	DFNB1A	NA	NA	PM2, PM5_Strong	likely pathogenic	NA	NA	NA	likely pathogenic
GJB2	Trp172Ser	172	W172S	E2	AR	DFNB1A	NA	NA	PM2, PM5_Strong	likely pathogenic	NA	NA	NA	likely pathogenic
GJB2	Trp172Gly	172	W172G	E2	AR	DFNB1A	NA	NA	PM2, PM5_Strong	likely pathogenic	NA	NA	NA	likely pathogenic
GJB2	Trp172Arg	172	W172R	E2	AR	DFNB1A	VCV000557805	Conflicting	PS3_Moderate, PM2, PM3	likely pathogenic	DM	PubMed 18941476	Pathogenic	likely pathogenic
GJB2	Pro173Leu	173	P173L	E2	AR	DFNB1A	VCV000501015	VUS	PM2, PM5_Strong, PP3	likely pathogenic	NA	NA	VUS	VUS
GJB2	Pro173Arg	173	P173R	E2	AR	DFNB1A	NA	NA	PS3_Supporting, PM2, PM3, PP3	likely pathogenic	DM	PubMed 10982180	Pathogenic	likely pathogenic
GJB2	Pro173His	173	P173H	E2	AR	DFNB1A	NA	NA	PM2, PM5_Strong, PP3	likely pathogenic	NA	NA	NA	likely pathogenic
GJB2	Pro173Ser	173	P173S	E2	AR	DFNB1A	VCV000842349	likely pathogenic	PM2, PM3, PP1, PP3	likely pathogenic	DM	PubMed 15855033	likely pathogenic	likely pathogenic
GJB2	Pro173Ala	173	P173A	E2	AR	DFNB1A	NA	NA	PM2, PM5_Strong, PP3	likely pathogenic	NA	NA	NA	likely pathogenic
GJB2	Pro173Thr	173	P173T	E2	AR	DFNB1A	NA	NA	PM2, PM5_Strong, PP3	likely pathogenic	NA	NA	NA	likely pathogenic
GJB2	Cys174Trp	174	C174W	E2	AR	DFNB1A	NA	NA	PM2, PP3	VUS	NA	NA	NA	VUS
GJB2	Cys174Phe	174	C174F	E2	AR	DFNB1A	NA	NA	PM2, PP3	VUS	NA	NA	NA	VUS
GJB2	Cys174Ser	174	C174S	E2	AR	DFNB1A	NA	NA	PM2, PP3	VUS	DM?	PubMed 22384008	likely pathogenic	VUS
GJB2	Cys174Tyr	174	C174Y	E2	AR	DFNB1A	NA	NA	PM2, PM3, PP3	VUS	DM	PubMed 25129963	Pathogenic	VUS
GJB2	Cys174Gly	174	C174G	E2	AR	DFNB1A	NA	NA	PM2, PP3	VUS	NA	NA	NA	VUS
GJB2	Cys174Arg	174	C174R	E2	AR	DFNB1A	NA	NA	PM2, PM3, PP3	VUS	DM	PubMed 16950989	Pathogenic	VUS
GJB2	Pro175Leu	175	P175L	E2	AR	DFNB1A	NA	NA	PM2, PP3	VUS	NA	NA	NA	VUS
GJB2	Pro175Arg	175	P175R	E2	AD	KID syndrome	VCV001299641	likely pathogenic	PM2, PM5, PP3, PP4	likely pathogenic	DM	PubMed 34008892	NA	likely pathogenic
GJB2	Pro175His	175	P175H	E2	AD	DFNA3A	NA	NA	PM2, PP1_Strong, PP3	likely pathogenic	DM	PubMed 28102197	Pathogenic	likely pathogenic
GJB2	Pro175Ser	175	P175S	E2	AR	DFNB1A	NA	NA	PM2, PP3	VUS	NA	NA	NA	VUS
GJB2	Pro175Ala	175	P175A	E2	AR	DFNB1A	NA	NA	PM2, PP3	VUS	NA	NA	NA	VUS
GJB2	Pro175Thr	175	P175T	E2	AR	DFNB1A	NA	NA	PM2, PM3_Supporting, PP3	VUS	DM	PubMed 10218527	Pathogenic	VUS
GJB2	Asn176Lys	176	N176K	E2	AR	DFNB1A	NA	NA	PM2, PM5	VUS	NA	NA	NA	VUS
GJB2	Asn176Ile	176	N176I	E2	AR	DFNB1A	NA	NA	PM2, PM5, PP3	VUS	NA	NA	NA	VUS
GJB2	Asn176Ser	176	N176S	E2	AR	DFNB1A	VCV000438619	VUS	PM2, PM5, PP3	VUS	NA	NA	VUS	VUS
GJB2	Asn176Thr	176	N176T	E2	AR	DFNB1A	NA	NA	PM2, PM5, PP3	VUS	NA	NA	NA	VUS
GJB2	Asn176Tyr	176	N176Y	E2	AR	DFNB1A	NA	NA	PM2, PM5, PP3	VUS	NA	NA	NA	VUS
GJB2	Asn176Asp	176	N176D	E2	AR	PPK syndrome	VCV000590275	Pathogenic	PS3_Moderate, PM2, PM3_Strong, PP3, PP4	Pathogenic	DM	PubMed 30431684	Pathogenic	Pathogenic
GJB2	Asn176His	176	N176H	E2	AR	DFNB1A	NA	NA	PS3_Moderate, PM2, PM5, PP3	likely pathogenic	NA	NA	NA	likely pathogenic
GJB2	Thr177Ile	177	T177I	E2	AR	DFNB1A	NA	NA	PM2	VUS	NA	NA	NA	VUS
GJB2	Thr177Ser	177	T177S	E2	AR	DFNB1A	NA	NA	PM2	VUS	NA	NA	NA	VUS
GJB2	Thr177Asn	177	T177N	E2	AR	DFNB1A	NA	NA	PM2	VUS	NA	NA	NA	VUS
GJB2	Thr177Ala	177	T177A	E2	AR	DFNB1A	NA	NA	PM2	VUS	NA	NA	VUS	VUS
GJB2	Thr177Pro	177	T177P	E2	AR	DFNB1A	NA	NA	PM2	VUS	NA	NA	NA	VUS
GJB2	Val178Gly	178	V178G	E2	AR	DFNB1A	NA	NA	PM2, PP3	VUS	NA	NA	NA	VUS
GJB2	Val178Ala	178	V178A	E2	AR	DFNB1A	VCV000550961	Pathogenic/likely pathogenic	PM2_Supporting, PM3, PP3	VUS	DM	PubMed 11439000	likely pathogenic	Pathogenic
GJB2	Val178Glu	178	V178E	E2	AR	DFNB1A	NA	NA	PM2, PP3	VUS	NA	NA	NA	VUS
GJB2	Val178Leu	178	V178L	E2	AR	DFNB1A	VCV000496222	Conflicting	PM2, PP3	VUS	NA	NA	VUS	VUS
GJB2	Val178Met	178	V178M	E2	AR	DFNB1A	NA	NA	PM2, PM3_Supporting, PP3	VUS	DM	PubMed 28405014	Pathogenic	VUS
GJB2	Asp179Glu	179	D179E	E2	AR	DFNB1A	NA	NA	PM2, PP3	VUS	NA	NA	NA	VUS
GJB2	Asp179Val	179	D179V	E2	AR	DFNB1A	NA	NA	PM2, PP3	VUS	NA	NA	NA	VUS
GJB2	Asp179Gly	179	D179G	E2	AR	DFNB1A	NA	NA	PM2, PP3	VUS	NA	NA	NA	VUS
GJB2	Asp179Ala	179	D179A	E2	AR	DFNB1A	NA	NA	PM2, PP3	VUS	NA	NA	NA	VUS
GJB2	Asp179Tyr	179	D179Y	E2	AR	DFNB1A	NA	NA	PM2, PP3	VUS	NA	NA	VUS	VUS
GJB2	Asp179His	179	D179H	E2	AR	DFNB1A	VCV000550847	Conflicting	PM2, PM3, PP3	VUS	DM?	PubMed 23812555	likely pathogenic	likely pathogenic
GJB2	Asp179Asn	179	D179N	E2	AD	DFNA3A	VCV000017026	Pathogenic	PS3_Moderate, PM2, PP1, PP3	likely pathogenic	DM	PubMed 12786758	Pathogenic	Pathogenic
GJB2	Cys180Trp	180	C180W	E2	AR	DFNB1A	NA	NA	PM2, PP3	VUS	NA	NA	NA	VUS
GJB2	Cys180Phe	180	C180F	E2	AR	DFNB1A	NA	NA	PM2, PP3	VUS	NA	NA	VUS	VUS
GJB2	Cys180Ser	180	C180S	E2	AR	DFNB1A	NA	NA	PM2, PP3	VUS	NA	NA	NA	VUS
GJB2	Cys180Tyr	180	C180Y	E2	AR	DFNB1A	NA	NA	PM2, PP3	VUS	NA	NA	VUS	VUS
GJB2	Cys180Gly	180	C180G	E2	AR	DFNB1A	NA	NA	PM2, PP3	VUS	NA	NA	NA	VUS
GJB2	Cys180Arg	180	C180R	E2	AR	DFNB1A	NA	NA	PM2, PP3	VUS	NA	NA	NA	VUS
GJB2	Phe181Leu	181	F181L	E2	AR	DFNB1A	NA	NA	PM2, PP3	VUS	NA	NA	NA	VUS
GJB2	Phe181Cys	181	F181C	E2	AR	DFNB1A	NA	NA	PM2, PP3	VUS	NA	NA	NA	VUS
GJB2	Phe181Ser	181	F181S	E2	AR	DFNB1A	NA	NA	PM2, PP3	VUS	NA	NA	NA	VUS
GJB2	Phe181Tyr	181	F181Y	E2	AR	DFNB1A	NA	NA	PM2	VUS	NA	NA	NA	VUS
GJB2	Phe181Val	181	F181V	E2	AR	DFNB1A	NA	NA	PM2, PP3	VUS	NA	NA	NA	VUS
GJB2	Phe181Ile	181	F181I	E2	AR	DFNB1A	NA	NA	PM2, PP3	VUS	NA	NA	NA	VUS
GJB2	Val182Gly	182	V182G	E2	AR	DFNB1A	NA	NA	PM2, PP3	VUS	NA	NA	NA	VUS
GJB2	Val182Ala	182	V182A	E2	AR	DFNB1A	NA	NA	PM2, PP3	VUS	NA	NA	NA	VUS
GJB2	Val182Glu	182	V182E	E2	AR	DFNB1A	NA	NA	PM2, PP3	VUS	NA	NA	NA	VUS
GJB2	Val182Leu	182	V182L	E2	AR	DFNB1A	NA	NA	PM2	VUS	NA	NA	NA	VUS
GJB2	Val182Met	182	V182M	E2	AR	DFNB1A	NA	NA	PM2	VUS	NA	NA	NA	VUS
GJB2	Ser183Phe	183	S183F	E2	AD	PPK syndrome	NA	likely pathogenic	PS3_Moderate, PM2, PP3, PP4	likely pathogenic	DM	PubMed 18787097	Pathogenic	likely pathogenic
GJB2	Ser183Cys	183	S183C	E2	AR	DFNB1A	NA	NA	PM2, PP3	VUS	NA	NA	NA	likely pathogenic
GJB2	Ser183Tyr	183	S183Y	E2	AR	DFNB1A	NA	NA	PM2, PP3	VUS	NA	NA	NA	VUS
GJB2	Ser183Ala	183	S183A	E2	AR	DFNB1A	NA	NA	PM2, PP3	VUS	NA	NA	NA	VUS
GJB2	Ser183Pro	183	S183P	E2	AR	DFNB1A	NA	NA	PM2, PP3	VUS	NA	NA	NA	VUS
GJB2	Ser183Thr	183	S183T	E2	AR	DFNB1A	NA	NA	PM2, PP3	VUS	NA	NA	NA	VUS
GJB2	Arg184Leu	184	R184L	E2	AR	DFNB1A	NA	NA	PM2, PM5_Strong, PP3	likely pathogenic	NA	NA	NA	likely pathogenic
GJB2	Arg184Pro	184	R184P	E2	AR	DFNB1A	VCV000017007	Conflicting	PS3_Moderate, PM2_Supporting, PM3_VeryStrong, PP1_Moderate, PP3	Pathogenic	DM	PubMed 10544226	Pathogenic	likely pathogenic
GJB2	Arg184Gln	184	R184Q	E2	AD	PPK syndrome	VCV000029662	Pathogenic/likely pathogenic	PS2, PS3_Moderate, PS4_Supporting, PM2, PP1_Moderate, PP3, PP4	Pathogenic	DM	PubMed 11439000	Pathogenic	Pathogenic
GJB2	Arg184Trp	184	R184W	E2	AR	DFNB1A	VCV000560669	Pathogenic	PM2, PM3_Supporting, PM5_Strong, PP3	likely pathogenic	DM	PubMed 10830906	Pathogenic	Pathogenic
GJB2	Arg184Gly	184	R184G	E2	AR	DFNB1A	NA	NA	PM2, PM3_Strong, PP3	likely pathogenic	DM	PubMed 12497637	Pathogenic	likely pathogenic
GJB2	Pro185Leu	185	P185L	E2	AR	DFNB1A	NA	NA	PM2, PP3	VUS	NA	NA	NA	likely pathogenic
GJB2	Pro185Arg	185	P185R	E2	AR	DFNB1A	NA	NA	PM2, PP3	VUS	NA	NA	NA	likely pathogenic
GJB2	Pro185His	185	P185H	E2	AR	DFNB1A	NA	NA	PM2, PP3	VUS	NA	NA	NA	likely pathogenic
GJB2	Pro185Ser	185	P185S	E2	AR	DFNB1A	NA	NA	PM2, PP3	VUS	NA	NA	NA	likely pathogenic
GJB2	Pro185Ala	185	P185A	E2	AR	DFNB1A	NA	NA	PM2, PP3	VUS	NA	NA	NA	likely pathogenic
GJB2	Pro185Thr	185	P185T	E2	AR	DFNB1A	NA	NA	PM2, PP3	VUS	NA	NA	NA	VUS
GJB2	Thr186Met	186	T186M	TM4	AR	DFNB1A	VCV000882640	VUS	PM2, PP3	VUS	DM	PubMed 17309986	Pathogenic	VUS
GJB2	Thr186Arg	186	T186R	TM4	AR	DFNB1A	NA	NA	PM2, PP3	VUS	NA	NA	NA	VUS
GJB2	Thr186Lys	186	T186K	TM4	AR	DFNB1A	NA	NA	PM2, PP3	VUS	DM	PubMed 17666888	Pathogenic	VUS
GJB2	Thr186Ser	186	T186S	TM4	AR	DFNB1A	NA	NA	PM2, PP3	VUS	NA	NA	NA	VUS
GJB2	Thr186Ala	186	T186A	TM4	AR	DFNB1A	NA	NA	PM2, PM3_Supporting, PP3	VUS	NA	NA	NA	VUS
GJB2	Thr186Pro	186	T186P	TM4	AR	DFNB1A	NA	NA	PM2, PP3	VUS	NA	NA	NA	VUS
GJB2	Glu187Asp	187	E187D	TM4	AR	DFNB1A	NA	NA	PM2, PP3	VUS	NA	NA	NA	VUS
GJB2	Glu187Val	187	E187V	TM4	AR	DFNB1A	NA	NA	PM2, PP3	VUS	NA	NA	NA	VUS
GJB2	Glu187Gly	187	E187G	TM4	AR	DFNB1A	VCV000560670	VUS	PM2, PP3	VUS	NA	NA	VUS	VUS
GJB2	Glu187Ala	187	E187A	TM4	AR	DFNB1A	NA	NA	PM2, PP3	VUS	NA	NA	NA	VUS
GJB2	Glu187Gln	187	E187Q	TM4	AR	DFNB1A	NA	NA	PM2, PP3	VUS	NA	NA	NA	VUS
GJB2	Glu187Lys	187	E187K	TM4	AR	DFNB1A	NA	NA	PM2, PP3	VUS	NA	NA	NA	VUS
GJB2	Lys188Asn	188	K188N	TM4	AR	DFNB1A	NA	NA	PS3_Supporting, PM2, PM5, PP3	likely pathogenic	NA	NA	NA	likely pathogenic
GJB2	Lys188Met	188	K188M	TM4	AR	DFNB1A	NA	NA	PM2, PM5, PP3	VUS	NA	NA	NA	likely pathogenic
GJB2	Lys188Arg	188	K188R	TM4	AR	DFNB1A	VCV000429984	likely pathogenic	PS3_Supporting, PM2, PM3, PP3	likely pathogenic	DM	PubMed 17666888	likely pathogenic	likely pathogenic
GJB2	Lys188Thr	188	K188T	TM4	AR	DFNB1A	NA	NA	PM2, PM5, PP3	VUS	NA	NA	NA	likely pathogenic
GJB2	Lys188Glu	188	K188E	TM4	AR	DFNB1A	NA	NA	PM2, PM5, PP3	VUS	NA	NA	NA	likely pathogenic
GJB2	Lys188Gln	188	K188Q	TM4	AR	DFNB1A	NA	NA	PM2, PM5, PP3	VUS	NA	NA	NA	likely pathogenic
GJB2	Thr189Ile	189	T189I	TM4	AR	DFNB1A	NA	NA	PM2, PP3	VUS	NA	NA	NA	VUS
GJB2	Thr189Ser	189	T189S	TM4	AR	DFNB1A	NA	NA	PM2, PP3	VUS	NA	NA	NA	VUS
GJB2	Thr189Asn	189	T189N	TM4	AR	DFNB1A	VCV000044759	VUS	PM2, PP3	VUS	NA	NA	VUS	VUS
GJB2	Thr189Ala	189	T189A	TM4	AR	DFNB1A	NA	NA	PM2, PP3	VUS	NA	NA	NA	VUS
GJB2	Thr189Pro	189	T189P	TM4	AR	DFNB1A	NA	NA	PM2, PP3	VUS	NA	NA	NA	VUS
GJB2	Val190Gly	190	V190G	TM4	AR	DFNB1A	NA	NA	PM2, PP3	VUS	NA	NA	NA	VUS
GJB2	Val190Ala	190	V190A	TM4	AR	DFNB1A	NA	NA	PM2, PP3	VUS	NA	NA	NA	VUS
GJB2	Val190Asp	190	V190D	TM4	AR	DFNB1A	VCV000978418	VUS	PM2, PM3_Supporting, PP3	VUS	DM	PubMed 24158611	Pathogenic	VUS
GJB2	Val190Phe	190	V190F	TM4	AR	DFNB1A	NA	NA	PM2, PP3	VUS	NA	NA	NA	VUS
GJB2	Val190Leu	190	V190L	TM4	AR	DFNB1A	NA	NA	PM2	VUS	NA	NA	NA	VUS
GJB2	Val190Ile	190	V190I	TM4	AR	DFNB1A	NA	NA	PM2	VUS	NA	NA	NA	VUS
GJB2	Phe191Cys	191	F191C	TM4	AR	DFNB1A	NA	NA	PM2, PP3	VUS	NA	NA	NA	VUS
GJB2	Phe191Ser	191	F191S	TM4	AR	DFNB1A	NA	NA	PM2, PP3	VUS	NA	NA	NA	VUS
GJB2	Phe191Tyr	191	F191Y	TM4	AR	DFNB1A	NA	NA	PM2, PP3	VUS	NA	NA	NA	VUS
GJB2	Phe191Val	191	F191V	TM4	AR	DFNB1A	NA	NA	PM2, PP3	VUS	NA	NA	NA	VUS
GJB2	Phe191Leu	191	F191L	TM4	AR	DFNB1A	VCV000044760	VUS	PS3_Supporting, PM3, PP3, BS1_Supporting	VUS	DM?	PubMed 12772454	likely pathogenic	VUS
GJB2	Phe191Ile	191	F191I	TM4	AR	DFNB1A	NA	NA	PM2, PP3	VUS	NA	NA	NA	VUS
GJB2	Thr192Ile	192	T192I	TM4	AR	DFNB1A	NA	NA	PM2	VUS	NA	NA	NA	VUS
GJB2	Thr192Arg	192	T192R	TM4	AR	DFNB1A	NA	NA	PM2, PP3	VUS	NA	NA	NA	VUS
GJB2	Thr192Lys	192	T192K	TM4	AR	DFNB1A	NA	NA	PM2, PP3	VUS	NA	NA	NA	VUS
GJB2	Thr192Ser	192	T192S	TM4	AR	DFNB1A	NA	NA	PM2, PP3	VUS	NA	NA	NA	VUS
GJB2	Thr192Ala	192	T192A	TM4	AR	DFNB1A	NA	NA	PM2, PP3	VUS	NA	NA	NA	VUS
GJB2	Thr192Pro	192	T192P	TM4	AR	DFNB1A	NA	NA	PM2, PP3	VUS	NA	NA	NA	VUS
GJB2	Val193Gly	193	V193G	TM4	AR	DFNB1A	NA	NA	PM2, PP3	VUS	NA	NA	NA	VUS
GJB2	Val193Ala	193	V193A	TM4	AR	DFNB1A	NA	NA	PM2	VUS	NA	NA	NA	VUS
GJB2	Val193Glu	193	V193E	TM4	AR	DFNB1A	NA	NA	PM2, PP3	VUS	DM?	PubMed 26061264	likely pathogenic	VUS
GJB2	Val193Leu	193	V193L	TM4	AR	DFNB1A	NA	NA	PM2	VUS	NA	NA	NA	VUS
GJB2	Val193Met	193	V193M	TM4	AR	DFNB1A	NA	NA	PM2	VUS	NA	NA	NA	VUS
GJB2	Phe194Leu	194	F194L	TM4	AR	DFNB1A	NA	NA	PM2, PP3	VUS	NA	NA	NA	VUS
GJB2	Phe194Cys	194	F194C	TM4	AR	DFNB1A	NA	NA	PM2, PP3	VUS	NA	NA	NA	VUS
GJB2	Phe194Ser	194	F194S	TM4	AR	DFNB1A	NA	NA	PM2, PP3	VUS	NA	NA	NA	VUS
GJB2	Phe194Tyr	194	F194Y	TM4	AR	DFNB1A	NA	NA	PM2, PP3	VUS	DM	PubMed 33728648	NA	VUS
GJB2	Phe194Val	194	F194V	TM4	AR	DFNB1A	NA	NA	PM2, PP3	VUS	NA	NA	NA	VUS
GJB2	Phe194Ile	194	F194I	TM4	AR	DFNB1A	NA	NA	PM2, PP3	VUS	NA	NA	NA	VUS
GJB2	Met195Ile	195	M195I	TM4	AR	DFNB1A	VCV001479826	likely pathogenic	PM2_Supporting, PM5, PP3	VUS	DM?	PubMed 20601923	likely pathogenic	likely pathogenic
GJB2	Met195Arg	195	M195R	TM4	AR	DFNB1A	NA	NA	PM2, PM5, PP3	VUS	NA	NA	NA	likely pathogenic
GJB2	Met195Thr	195	M195T	TM4	AR	DFNB1A	VCV000438620	Conflicting	PS3_Moderate, PM2, PM5, PP3	likely pathogenic	DM?	PubMed 19235794	likely pathogenic	likely pathogenic
GJB2	Met195Lys	195	M195K	TM4	AR	DFNB1A	NA	NA	PM2, PM5, PP3	VUS	NA	NA	NA	likely pathogenic
GJB2	Met195Leu	195	M195L	TM4	AR	DFNB1A	NA	NA	PS3_Supporting, PM2, PM5, PP3	likely pathogenic	NA	NA	NA	likely pathogenic
GJB2	Met195Val	195	M195V	TM4	AR	DFNB1A	VCV000225375	likely pathogenic	PS3_Supporting, PM2_Supporting, PM3_Strong, PP3	likely pathogenic	DM	PubMed 20497192	likely pathogenic	likely pathogenic
GJB2	Ile196Met	196	I196M	TM4	AR	DFNB1A	NA	NA	PM2	VUS	NA	NA	VUS	VUS
GJB2	Ile196Ser	196	I196S	TM4	AR	DFNB1A	NA	NA	PM2, PP3	VUS	NA	NA	VUS	VUS
GJB2	Ile196Thr	196	I196T	TM4	AR	DFNB1A	VCV000447447	VUS	PM2	VUS	DM?	PubMed 31992338	likely pathogenic	VUS
GJB2	Ile196Asn	196	I196N	TM4	AR	DFNB1A	NA	NA	PM2, PP3	VUS	NA	NA	NA	VUS
GJB2	Ile196Phe	196	I196F	TM4	AR	DFNB1A	NA	NA	PM2	VUS	NA	NA	NA	VUS
GJB2	Ile196Val	196	I196V	TM4	AR	DFNB1A	NA	NA	PM2	VUS	DM?	PubMed 31992338	likely pathogenic	VUS
GJB2	Ile196Leu	196	I196L	TM4	AR	DFNB1A	NA	NA	PM2	VUS	NA	NA	NA	VUS
GJB2	Ala197Val	197	A197V	TM4	AR	DFNB1A	NA	NA	PM2	VUS	NA	NA	NA	VUS
GJB2	Ala197Gly	197	A197G	TM4	AR	DFNB1A	NA	NA	PM2	VUS	NA	NA	NA	VUS
GJB2	Ala197Glu	197	A197E	TM4	AR	DFNB1A	NA	NA	PM2	VUS	NA	NA	NA	VUS
GJB2	Ala197Ser	197	A197S	TM4	AR	DFNB1A	NA	NA	PM2, BS3_Supporting	VUS	DM	PubMed 11439000	Pathogenic	VUS
GJB2	Ala197Pro	197	A197P	TM4	AR	DFNB1A	NA	NA	PM2	VUS	NA	NA	NA	VUS
GJB2	Ala197Thr	197	A197T	TM4	AR	DFNB1A	NA	NA	PM2	VUS	NA	NA	likely benign	VUS
GJB2	Val198Gly	198	V198G	TM4	AR	DFNB1A	NA	NA	PM2_Supporting, PP3	VUS	NA	NA	VUS	VUS
GJB2	Val198Ala	198	V198A	TM4	AR	DFNB1A	NA	NA	PM2	VUS	NA	NA	NA	VUS
GJB2	Val198Glu	198	V198E	TM4	AR	DFNB1A	NA	NA	PM2, PP3	VUS	NA	NA	NA	VUS
GJB2	Val198Leu	198	V198L	TM4	AR	DFNB1A	NA	NA	PM2	VUS	NA	NA	NA	VUS
GJB2	Val198Met	198	V198M	TM4	AR	DFNB1A	VCV001298565	Pathogenic	PS3_Supporting, PM2	VUS	DM	PubMed 19744334	Pathogenic	Pathogenic
GJB2	Ser199Phe	199	S199F	TM4	AR	DFNB1A	VCV000189183	Pathogenic/likely pathogenic	PS3_Supporting, PS4, PM2, PM3_VeryStrong, PP3	Pathogenic	DM	PubMed 10376574	Pathogenic	Pathogenic
GJB2	Ser199Cys	199	S199C	TM4	AR	DFNB1A	NA	NA	PM2, PM5, PP3	VUS	NA	NA	NA	VUS
GJB2	Ser199Tyr	199	S199Y	TM4	AR	DFNB1A	NA	NA	PM2, PM5, PP3	VUS	NA	NA	NA	VUS
GJB2	Ser199Ala	199	S199A	TM4	AR	DFNB1A	NA	NA	PM2, PM5, PP3	VUS	NA	NA	NA	VUS
GJB2	Ser199Pro	199	S199P	TM4	AR	DFNB1A	NA	NA	PM2, PM3_Supporting, PM5, PP3	likely pathogenic	NA	NA	NA	likely pathogenic
GJB2	Ser199Thr	199	S199T	TM4	AR	DFNB1A	NA	NA	PM2, PM5, PP3	VUS	NA	NA	NA	VUS
GJB2	Gly200Val	200	G200V	TM4	AR	DFNB1A	NA	NA	PM2, PM5	VUS	NA	NA	NA	VUS
GJB2	Gly200Ala	200	G200A	TM4	AR	DFNB1A	NA	NA	PM2, PM3_Supporting, PM5, PP3	likely pathogenic	DM	PubMed 25214170	Pathogenic	likely pathogenic
GJB2	Gly200Glu	200	G200E	TM4	AR	DFNB1A	NA	NA	PM2, PM5	VUS	NA	NA	NA	VUS
GJB2	Gly200Arg	200	G200R	TM4	AR	DFNB1A	VCV000225222	Pathogenic/likely pathogenic	PS3_Supporting, PM2, PM3_Strong, PP3	likely pathogenic	DM	PubMed 19567088	likely pathogenic	Pathogenic
GJB2	Ile201Met	201	I201M	TM4	AR	DFNB1A	NA	NA	PM2	VUS	NA	NA	VUS	VUS
GJB2	Ile201Ser	201	I201S	TM4	AR	DFNB1A	NA	NA	PM2, PP3	VUS	NA	NA	NA	VUS
GJB2	Ile201Thr	201	I201T	TM4	AR	DFNB1A	NA	NA	PM2, PP3	VUS	NA	NA	NA	VUS
GJB2	Ile201Asn	201	I201N	TM4	AR	DFNB1A	NA	NA	PM2, PP3	VUS	NA	NA	NA	VUS
GJB2	Ile201Phe	201	I201F	TM4	AR	DFNB1A	NA	NA	PM2	VUS	NA	NA	NA	VUS
GJB2	Ile201Val	201	I201V	TM4	AR	DFNB1A	NA	NA	PM2	VUS	NA	NA	NA	VUS
GJB2	Ile201Leu	201	I201L	TM4	AR	DFNB1A	NA	NA	PM2	VUS	NA	NA	NA	VUS
GJB2	Cys202Trp	202	C202W	TM4	AR	DFNB1A	NA	NA	PM2, PP3	VUS	NA	NA	NA	VUS
GJB2	Cys202Phe	202	C202F	TM4	AD	DFNA3A	VCV000017018	likely pathogenic	PS3_Moderate, PM2, PP1_Strong, PP3	likely pathogenic	DM	PubMed 10807696	Pathogenic	likely pathogenic
GJB2	Cys202Ser	202	C202S	TM4	AR	DFNB1A	NA	NA	PM2, PP3	VUS	NA	NA	NA	likely pathogenic
GJB2	Cys202Tyr	202	C202Y	TM4	AR	DFNB1A	NA	NA	PM2, PP3	VUS	NA	NA	NA	likely pathogenic
GJB2	Cys202Gly	202	C202G	TM4	AR	DFNB1A	NA	NA	PM2, PP3	VUS	NA	NA	NA	likely pathogenic
GJB2	Cys202Arg	202	C202R	TM4	AR	DFNB1A	NA	NA	PM2, PP3	VUS	DM	PubMed 26171365	Pathogenic	likely pathogenic
GJB2	Ile203Met	203	I203M	TM4	AR	DFNB1A	NA	NA	PM2	VUS	NA	NA	NA	likely pathogenic
GJB2	Ile203Ser	203	I203S	TM4	AR	DFNB1A	NA	NA	PM2, PP3	VUS	NA	NA	NA	VUS
GJB2	Ile203Thr	203	I203T	TM4	NA	NA	VCV000044762	Benign	PS3_Moderate, PM3_Supporting, PP3, BA1, BS2	Benign	DM?	PubMed 11438992	Benign	Benign
GJB2	Ile203Asn	203	I203N	TM4	AR	DFNB1A	NA	NA	PM2, PP3	VUS	NA	NA	NA	VUS
GJB2	Ile203Phe	203	I203F	TM4	AR	DFNB1A	NA	NA	PM2, PP3	VUS	NA	NA	NA	VUS
GJB2	Ile203Val	203	I203V	TM4	AR	DFNB1A	NA	NA	PM2	VUS	NA	NA	NA	VUS
GJB2	Ile203Leu	203	I203L	TM4	AR	DFNB1A	NA	NA	PM2	VUS	NA	NA	NA	VUS
GJB2	Leu204Arg	204	L204R	TM4	AR	DFNB1A	NA	NA	PM2, PP3	VUS	NA	NA	NA	VUS
GJB2	Leu204Pro	204	L204P	TM4	AR	DFNB1A	NA	NA	PM2, PP3	VUS	NA	NA	NA	VUS
GJB2	Leu204Gln	204	L204Q	TM4	AR	DFNB1A	NA	NA	PM2, PP3	VUS	NA	NA	NA	VUS
GJB2	Leu204Val	204	L204V	TM4	AR	DFNB1A	NA	NA	PM2	VUS	NA	NA	NA	VUS
GJB2	Leu204Met	204	L204M	TM4	AR	DFNB1A	NA	NA	PM2	VUS	NA	NA	NA	VUS
GJB2	Leu205Arg	205	L205R	TM4	AR	DFNB1A	NA	NA	PM2, PM5, PP3	VUS	NA	NA	NA	VUS
GJB2	Leu205Pro	205	L205P	TM4	AR	DFNB1A	NA	NA	PS3_Supporting, PM2, PM3_Supporting, PM5, PP3	likely pathogenic	DM	PubMed 15811717	Pathogenic	likely pathogenic
GJB2	Leu205Gln	205	L205Q	TM4	AR	DFNB1A	NA	NA	PM2, PM5, PP3	VUS	NA	NA	NA	likely pathogenic
GJB2	Leu205Val	205	L205V	TM4	AR	DFNB1A	NA	NA	PS3_Moderate, PM2, PM3_Supporting, PP3	likely pathogenic	DM	PubMed 19941053	Pathogenic	likely pathogenic
GJB2	Leu205Met	205	L205M	TM4	AR	DFNB1A	NA	NA	PM2, PM5, PP3	VUS	NA	NA	NA	likely pathogenic
GJB2	Asn206Lys	206	N206K	TM4	AR	DFNB1A	NA	NA	PM2, PM5, PP3	VUS	NA	NA	NA	likely pathogenic
GJB2	Asn206Ile	206	N206I	TM4	AR	DFNB1A	NA	NA	PM2, PM5, PP3	VUS	NA	NA	NA	likely pathogenic
GJB2	Asn206Ser	206	N206S	TM4	AR	DFNB1A	VCV000044763	Pathogenic/likely pathogenic	PS3_Moderate, PM2_Supporting, PM3_VeryStrong, PP3	Pathogenic	DM	PubMed 11493200	Pathogenic	Pathogenic
GJB2	Asn206Thr	206	N206T	TM4	AR	DFNB1A	NA	NA	PM2, PM3_Supporting, PM5, PP3	likely pathogenic	DM	PubMed 15479191	Pathogenic	likely pathogenic
GJB2	Asn206Tyr	206	N206Y	TM4	AR	DFNB1A	NA	NA	PM2, PM5, PP3	VUS	NA	NA	NA	likely pathogenic
GJB2	Asn206Asp	206	N206D	TM4	AR	DFNB1A	NA	NA	PM2, PM5, PP3	VUS	NA	NA	NA	likely pathogenic
GJB2	Asn206His	206	N206H	TM4	AR	DFNB1A	NA	NA	PM2, PM3_Supporting, PM5, PP3	likely pathogenic	DM	PubMed 30168495	Pathogenic	likely pathogenic
GJB2	Val207Gly	207	V207G	TM4	AR	DFNB1A	NA	NA	PM2, PP3	VUS	NA	NA	NA	likely pathogenic
GJB2	Val207Ala	207	V207A	TM4	AR	DFNB1A	NA	NA	PM2, PP3	VUS	NA	NA	NA	likely pathogenic
GJB2	Val207Asp	207	V207D	TM4	AR	DFNB1A	NA	NA	PM2, PP3	VUS	NA	NA	NA	VUS
GJB2	Val207Phe	207	V207F	TM4	AR	DFNB1A	NA	NA	PM2	VUS	NA	NA	NA	VUS
GJB2	Val207Leu	207	V207L	TM4	AR	DFNB1A	NA	NA	PM2	VUS	NA	NA	VUS	VUS
GJB2	Val207Ile	207	V207I	TM4	AR	DFNB1A	NA	NA	PM2	VUS	NA	NA	NA	VUS
GJB2	Thr208Ile	208	T208I	TM4	AR	DFNB1A	NA	NA	PM2	VUS	NA	NA	NA	VUS
GJB2	Thr208Ser	208	T208S	TM4	AR	DFNB1A	NA	NA	PM2	VUS	NA	NA	NA	VUS
GJB2	Thr208Asn	208	T208N	TM4	AR	DFNB1A	NA	NA	PM2	VUS	NA	NA	NA	VUS
GJB2	Thr208Ala	208	T208A	TM4	AR	DFNB1A	NA	NA	PM2	VUS	NA	NA	NA	VUS
GJB2	Thr208Pro	208	T208P	TM4	AR	DFNB1A	NA	NA	PS3_Supporting, PM2, PM3	VUS	DM	PubMed 16380907	Pathogenic	VUS
GJB2	Glu209Asp	209	E209D	TM4	AR	DFNB1A	NA	NA	PM2, PP3	VUS	NA	NA	VUS	VUS
GJB2	Glu209Val	209	E209V	TM4	AR	DFNB1A	NA	NA	PM2, PP3	VUS	NA	NA	NA	VUS
GJB2	Glu209Gly	209	E209G	TM4	AR	DFNB1A	NA	NA	PM2, PP3	VUS	NA	NA	VUS	VUS
GJB2	Glu209Ala	209	E209A	TM4	AR	DFNB1A	NA	NA	PM2, PP3	VUS	NA	NA	NA	VUS
GJB2	Glu209Gln	209	E209Q	TM4	AR	DFNB1A	NA	NA	PM2, PP3	VUS	NA	NA	NA	VUS
GJB2	Glu209Lys	209	E209K	TM4	AR	DFNB1A	NA	NA	PM2, PP3	VUS	NA	NA	NA	VUS
GJB2	Leu210Phe	210	L210F	TM4	AR	DFNB1A	NA	NA	PM2	VUS	NA	NA	NA	VUS
GJB2	Leu210Trp	210	L210W	TM4	AR	DFNB1A	NA	NA	PM2, PP3	VUS	NA	NA	NA	VUS
GJB2	Leu210Ser	210	L210S	TM4	AR	DFNB1A	NA	NA	PM2, PP3	VUS	NA	NA	NA	VUS
GJB2	Leu210Val	210	L210V	TM4	AR	DFNB1A	NA	NA	PM2	VUS	NA	NA	likely benign	VUS
GJB2	Leu210Met	210	L210M	TM4	AR	DFNB1A	NA	NA	PM2	VUS	NA	NA	NA	VUS
GJB2	Cys211Trp	211	C211W	TM4	AR	DFNB1A	NA	NA	PM2, PM5	VUS	NA	NA	NA	VUS
GJB2	Cys211Phe	211	C211F	TM4	AR	DFNB1A	NA	NA	PM2, PM5	VUS	NA	NA	NA	VUS
GJB2	Cys211Ser	211	C211S	TM4	AR	DFNB1A	NA	NA	PM2, PM5	VUS	NA	NA	NA	VUS
GJB2	Cys211Tyr	211	C211Y	TM4	AR	DFNB1A	VCV000975153	likely pathogenic	PM2, PM3, PP1, PP3	likely pathogenic	DM	PubMed 24158611	likely pathogenic	likely pathogenic
GJB2	Cys211Gly	211	C211G	TM4	AR	DFNB1A	NA	NA	PM2, PM5	VUS	NA	NA	NA	likely pathogenic
GJB2	Cys211Arg	211	C211R	TM4	AR	DFNB1A	NA	NA	PM2, PM5	VUS	NA	NA	NA	likely pathogenic
GJB2	Tyr212Phe	212	Y212F	TM4	AR	DFNB1A	NA	NA	PM2	VUS	NA	NA	NA	likely pathogenic
GJB2	Tyr212Cys	212	Y212C	TM4	AR	DFNB1A	NA	NA	PM2, PP3	VUS	NA	NA	NA	likely pathogenic
GJB2	Tyr212Ser	212	Y212S	TM4	AR	DFNB1A	NA	NA	PM2, PP3	VUS	NA	NA	NA	likely pathogenic
GJB2	Tyr212Asp	212	Y212D	TM4	AR	DFNB1A	NA	NA	PM2, PP3	VUS	NA	NA	NA	VUS
GJB2	Tyr212His	212	Y212H	TM4	AR	DFNB1A	NA	NA	PM2, PP3	VUS	NA	NA	NA	VUS
GJB2	Tyr212Asn	212	Y212N	TM4	AR	DFNB1A	NA	NA	PM2, PM3_Supporting, PP3	VUS	NA	NA	NA	VUS
GJB2	Leu213Phe	213	L213F	TM4	AR	DFNB1A	NA	NA	PM2, PM5, PP3	VUS	NA	NA	NA	VUS
GJB2	Leu213Trp	213	L213W	TM4	AR	DFNB1A	NA	NA	PM2, PM5, PP3	VUS	NA	NA	NA	VUS
GJB2	Leu213Ser	213	L213S	TM4	AR	DFNB1A	NA	NA	PM2, PM3, PP1, PP3	likely pathogenic	DM?	PubMed 29926981	likely pathogenic	likely pathogenic
GJB2	Leu213Val	213	L213V	TM4	AR	DFNB1A	NA	NA	PM2, PM5, PP3	VUS	NA	NA	NA	likely pathogenic
GJB2	Leu213Met	213	L213M	TM4	AR	DFNB1A	NA	NA	PM2, PM5, PP3	VUS	NA	NA	NA	likely pathogenic
GJB2	Leu214Arg	214	L214R	TM4	AR	DFNB1A	NA	NA	PM2, PM5, PP3	VUS	NA	NA	NA	likely pathogenic
GJB2	Leu214Pro	214	L214P	TM4	AR	DFNB1A	NA	NA	PM2, PM3, PP1_Strong, PP3	likely pathogenic	DM	PubMed 11439000	Pathogenic	likely pathogenic
GJB2	Leu214Gln	214	L214Q	TM4	AR	DFNB1A	NA	NA	PM2, PM5	VUS	NA	NA	NA	likely pathogenic
GJB2	Leu214Val	214	L214V	TM4	AR	DFNB1A	NA	NA	PM2, PM5	VUS	NA	NA	likely benign	VUS
GJB2	Leu214Ile	214	L214I	TM4	AR	DFNB1A	NA	NA	PM2, PM5	VUS	NA	NA	NA	VUS
GJB2	Ile215Met	215	I215M	TM4	AR	DFNB1A	NA	NA	PM2	VUS	NA	NA	likely benign	VUS
GJB2	Ile215Ser	215	I215S	TM4	AR	DFNB1A	NA	NA	PM2	VUS	NA	NA	NA	VUS
GJB2	Ile215Thr	215	I215T	TM4	AR	DFNB1A	NA	NA	PM2	VUS	NA	NA	NA	VUS
GJB2	Ile215Asn	215	I215N	TM4	AR	DFNB1A	NA	NA	PM2	VUS	NA	NA	NA	VUS
GJB2	Ile215Phe	215	I215F	TM4	AR	DFNB1A	NA	NA	PM2	VUS	NA	NA	NA	VUS
GJB2	Ile215Val	215	I215V	TM4	AR	DFNB1A	NA	NA	PM2	VUS	NA	NA	NA	VUS
GJB2	Ile215Leu	215	I215L	TM4	AR	DFNB1A	NA	NA	PM2	VUS	NA	NA	NA	VUS
GJB2	Arg216Ser	216	R216S	TM4	AR	DFNB1A	NA	NA	PM2	VUS	NA	NA	NA	VUS
GJB2	Arg216Ile	216	R216I	TM4	AR	DFNB1A	VCV001297639	VUS	PM2	VUS	NA	NA	VUS	VUS
GJB2	Arg216Thr	216	R216T	TM4	AR	DFNB1A	NA	NA	PM2	VUS	NA	NA	NA	VUS
GJB2	Arg216Lys	216	R216K	TM4	AR	DFNB1A	NA	NA	PM2	VUS	NA	NA	NA	VUS
GJB2	Arg216Gly	216	R216G	TM4	AR	DFNB1A	NA	NA	PM2	VUS	NA	NA	NA	VUS
GJB2	Tyr217Phe	217	Y217F	CT	AR	DFNB1A	NA	NA	PM2	VUS	NA	NA	NA	VUS
GJB2	Tyr217Cys	217	Y217C	CT	AR	DFNB1A	NA	NA	PM2	VUS	DM?	PubMed 17666888	likely pathogenic	VUS
GJB2	Tyr217Ser	217	Y217S	CT	AR	DFNB1A	NA	NA	PM2	VUS	NA	NA	NA	VUS
GJB2	Tyr217Asp	217	Y217D	CT	AR	DFNB1A	NA	NA	PM2	VUS	NA	NA	likely benign	VUS
GJB2	Tyr217His	217	Y217H	CT	AR	DFNB1A	NA	NA	PM2	VUS	NA	NA	NA	VUS
GJB2	Tyr217Asn	217	Y217N	CT	AR	DFNB1A	NA	NA	PM2	VUS	NA	NA	NA	VUS
GJB2	Cys218Trp	218	C218W	CT	AR	DFNB1A	NA	NA	PM2, PP3	VUS	NA	NA	NA	VUS
GJB2	Cys218Phe	218	C218F	CT	AR	DFNB1A	NA	NA	PM2	VUS	NA	NA	NA	VUS
GJB2	Cys218Tyr	218	C218Y	CT	AR	DFNB1A	VCV000585327	VUS	PM2, PP3	VUS	DM	PubMed 17666888	Pathogenic	VUS
GJB2	Cys218Gly	218	C218G	CT	AR	DFNB1A	NA	NA	PM2, PP3	VUS	NA	NA	NA	VUS
GJB2	Cys218Arg	218	C218R	CT	AR	DFNB1A	NA	NA	PM2, PP3	VUS	NA	NA	NA	VUS
GJB2	Cys218Ser	218	C218S	CT	AR	DFNB1A	NA	NA	PM2	VUS	NA	NA	VUS	VUS
GJB2	Ser219Phe	219	S219F	CT	AR	DFNB1A	NA	NA	PM2	VUS	NA	NA	VUS	VUS
GJB2	Ser219Cys	219	S219C	CT	AR	DFNB1A	NA	NA	PM2	VUS	NA	NA	NA	VUS
GJB2	Ser219Tyr	219	S219Y	CT	AR	DFNB1A	NA	NA	PM2	VUS	NA	NA	NA	VUS
GJB2	Ser219Ala	219	S219A	CT	AR	DFNB1A	NA	NA	PM2	VUS	NA	NA	NA	VUS
GJB2	Ser219Pro	219	S219P	CT	AR	DFNB1A	NA	NA	PM2	VUS	NA	NA	NA	VUS
GJB2	Ser219Thr	219	S219T	CT	AR	DFNB1A	NA	NA	PM2	VUS	NA	NA	NA	VUS
GJB2	Gly220Val	220	G220V	CT	AR	DFNB1A	NA	NA	PM2	VUS	NA	NA	VUS	VUS
GJB2	Gly220Ala	220	G220A	CT	AR	DFNB1A	NA	NA	PM2	VUS	NA	NA	NA	VUS
GJB2	Gly220Glu	220	G220E	CT	AR	DFNB1A	NA	NA	PM2	VUS	NA	NA	NA	VUS
GJB2	Gly220Trp	220	G220W	CT	AR	DFNB1A	NA	NA	PM2	VUS	NA	NA	NA	VUS
GJB2	Gly220Arg	220	G220R	CT	AR	DFNB1A	NA	NA	PM2	VUS	NA	NA	NA	VUS
GJB2	Lys221Asn	221	K221N	CT	AR	DFNB1A	VCV000044764	VUS	PM2	VUS	NA	NA	VUS	VUS
GJB2	Lys221Met	221	K221M	CT	AR	DFNB1A	NA	NA	PM2	VUS	NA	NA	NA	VUS
GJB2	Lys221Arg	221	K221R	CT	AR	DFNB1A	NA	NA	PM2	VUS	NA	NA	NA	VUS
GJB2	Lys221Thr	221	K221T	CT	AR	DFNB1A	NA	NA	PM2	VUS	NA	NA	NA	VUS
GJB2	Lys221Glu	221	K221E	CT	AR	DFNB1A	NA	NA	PM2	VUS	NA	NA	NA	VUS
GJB2	Lys221Gln	221	K221Q	CT	AR	DFNB1A	NA	NA	PM2	VUS	NA	NA	NA	VUS
GJB2	Ser222Leu	222	S222L	CT	AR	DFNB1A	NA	NA	PM2	VUS	NA	NA	NA	VUS
GJB2	Ser222Ala	222	S222A	CT	AR	DFNB1A	NA	NA	PM2	VUS	NA	NA	NA	VUS
GJB2	Ser222Pro	222	S222P	CT	AR	DFNB1A	NA	NA	PM2	VUS	NA	NA	NA	VUS
GJB2	Ser222Thr	222	S222T	CT	AR	DFNB1A	NA	NA	PM2	VUS	NA	NA	VUS	VUS
GJB2	Lys223Asn	223	K223N	CT	AR	DFNB1A	NA	NA	PM2	VUS	NA	NA	NA	VUS
GJB2	Lys223Ile	223	K223I	CT	AR	DFNB1A	NA	NA	PM2	VUS	NA	NA	NA	VUS
GJB2	Lys223Arg	223	K223R	CT	AR	DFNB1A	NA	NA	PM2, BP2	VUS	NA	NA	NA	VUS
GJB2	Lys223Thr	223	K223T	CT	AR	DFNB1A	NA	NA	PM2	VUS	NA	NA	NA	VUS
GJB2	Lys223Glu	223	K223E	CT	AR	DFNB1A	NA	NA	PM2	VUS	NA	NA	NA	VUS
GJB2	Lys223Gln	223	K223Q	CT	AR	DFNB1A	NA	NA	PM2	VUS	NA	NA	NA	VUS
GJB2	Lys224Asn	224	K224N	CT	AR	DFNB1A	NA	NA	PM2	VUS	NA	NA	NA	VUS
GJB2	Lys224Met	224	K224M	CT	AR	DFNB1A	NA	NA	PM2	VUS	NA	NA	NA	VUS
GJB2	Lys224Arg	224	K224R	CT	AR	DFNB1A	NA	NA	PM2	VUS	NA	NA	NA	VUS
GJB2	Lys224Thr	224	K224T	CT	AR	DFNB1A	NA	NA	PM2	VUS	NA	NA	NA	VUS
GJB2	Lys224Glu	224	K224E	CT	AR	DFNB1A	NA	NA	PM2	VUS	NA	NA	NA	VUS
GJB2	Lys224Gln	224	K224Q	CT	AR	DFNB1A	VCV000044765	VUS	PM2_Supporting, PM3_Supporting	VUS	DM?	PubMed 10874298	VUS	VUS
GJB2	Pro225Leu	225	P225L	CT	AR	DFNB1A	VCV000555720	VUS	PM2, PM3	VUS	DM	PubMed 21112098	Pathogenic	VUS
GJB2	Pro225Arg	225	P225R	CT	AR	DFNB1A	NA	NA	PM2	VUS	NA	NA	NA	VUS
GJB2	Pro225Gln	225	P225Q	CT	AR	DFNB1A	NA	NA	PM2	VUS	NA	NA	NA	VUS
GJB2	Pro225Ser	225	P225S	CT	AR	DFNB1A	NA	NA	PM2	VUS	NA	NA	NA	VUS
GJB2	Pro225Ala	225	P225A	CT	AR	DFNB1A	NA	NA	PM2	VUS	NA	NA	NA	VUS
GJB2	Pro225Thr	225	P225T	CT	AR	DFNB1A	NA	NA	PM2	VUS	NA	NA	NA	VUS
GJB2	Val226Gly	226	V226G	CT	AR	DFNB1A	VCV000447450	VUS	PM2	VUS	DM	PubMed 17666888	Pathogenic	VUS
GJB2	Val226Ala	226	V226A	CT	AR	DFNB1A	NA	NA	PM2	VUS	NA	NA	NA	VUS
GJB2	Val226Asp	226	V226D	CT	AR	DFNB1A	VCV000585322	VUS	PM2	VUS	DM	PubMed 20201936	Pathogenic	VUS
GJB2	Val226Phe	226	V226F	CT	AR	DFNB1A	NA	NA	PM2	VUS	NA	NA	NA	VUS
GJB2	Val226Leu	226	V226L	CT	AR	DFNB1A	NA	NA	PM2	VUS	NA	NA	NA	VUS
GJB2	Val226Ile	226	V226I	CT	AR	DFNB1A	NA	NA	PM2	VUS	NA	NA	likely benign	VUS
